# Supplementary material for: Cultural Orientation and Its Associations with Alcohol Use by University Students in China
Source: PLoS One. 2016 Nov 2;11(11):e0165858. doi: 10.1371/journal.pone.0165858 (PMC5091832; doi:10.1371/journal.pone.0165858)
Supplement: S1 Dataset — (XLSX) [file pone.0165858.s001.xlsx]

## Sheet: cultural orientation and drinki
newid	ID	Age	Gender	Grade	Hometown	CO1	CO2	CO3	CO4	CO5	CO6	CO7	CO8	CO9	CO10	CO11	CO12	CO13	CO14	CO15	CO16	CO17	CO18	CO19	CO20	CO21	CO22	CO23	CO24	CO25	CO26	CO27	CO28	CO29	CO30	CO31	CO32	CO33	CO34	CO35	CO36	CO37	CO38	CO39	CO40	CO41	CO42	CO43	CO44
1	120159					4	4	3	4	4	3	4	3	4	2	4	2	4	2	4	3	3	3	4	3	4		4	2	4	2	4	2	3	4	4	4	4	3	4	4	3	4	3	4	4	3	4	4
2	363074		1	1	5	5	3	4	5	1	4	2	4	2	1	4	4	3	3	2	2	5	4	4	3	5	4	5	4	2	4	4	2	3	4	3	2	3	2	3		3	4	4	3	4	3	2	3
3	343080		2	1	5	3	4	4		2	3	2	4	2	2	4	3	2	4	4	3	4	3	3	3	4	3	2	1	2	1	3	1	3	2	3	2	2	2	2	2	2	2	3	2	2	2	3	2
4	353062		2			4	4	4	4	3	3	3	4	4	3	3	4	4	3	3	3	4	4	4	4	4	4	3	3	3	3	3	3	3	3	3	4	4	4	4	4	4	3	3	4	4	2	2	2
5	333088		2	1	4	4	4	4	4	3	3	4	3	3	3	3	2	2	4	2	2	3	3	4	4	4	4	4	4	3		4	2	3	2	3	3	2	1	4	2	1	2	4	3	4	4	3	4
6	353075		1			1	2	3	4	5	3	2	1	3	4	5	3	2	2	3	4	5	3	2	1	2	4	1	2	3	4	5	3	2	2	3	3	4	4	5	5	3	2	2	2	3	3	3	4
7	230048		2	2	4	5	3	3	5	3	1	3	5	5	3	5	3	3	3	3	3	5	3	2	3	5	3	5	3	3	3	3	2	3	3	5	3	3	3	5	3	3	1	5	1	3	5	3	1
8	323011		1	3	1	4	4	4	4	3	3	3	2	3	3	3	2	3	4	3	3	4	3	4	4	4	3	3	3	3	2	4	2	4	3	3	4	2	3	4	3	2	3	4	2	4	4	3	3
9	353095		1			5	3	3	4	2	3	3	4	3	4	3	3	2	3	3	2	4	4	3	4	4	4	4	3	2	1	4	2	4	3	3	3	2	2	3	2	2	4	5	3	4	4	2	2
10	313014		2	3	5	2	4	4	4	2	3	4	4	2	2	4	2	1	3	2	4	4	4	4	4	4	4	4	2	1	4	2	2	2	2	4	4	2	4	4	2	2	4	4	4	2	4	4	4
11	343049		2	1	2	5	4	3	5	3	2	3	4	1	4	3	4	2	1	4	4	5	4	4	3	3	2	4	4	3	4	3	2	4	3	4	2	3	3	3	3	3	2	5	4	4	3	2	2
12	343050		2	1	2	4	4	3	3	2	4	3	3	4	3	3	1	3	4	3	3	3	3	3	3	4	3	4	3	3	3	2	2	3	2	3	3	2	2	4	3	3	3	2	2	3	3	2	4
13	343078		2	1	4	4	4	3	5	3	3	4	2	3	3	3	3	3	3	2	3	3	3	3	4	4	3	4	3	3	2	3	3	3	2	3	2	3	3	3	3	3	3	3	3	3	3	1	2
14	343089		2	1	4	4	3	4	2	2	2	3	4	3	1	4	3	2	3	2	2	4	2	3	4	4	3	4	2	3	2	2	2	2	3	3	4	2	1	4	2	1	3	4	2	4	4	2	2
15	353087		1			4	4	2	4	3	3	2	4	2	1	4	1	3	3	4	2	5	4	4	2	3	2	3	4	4	2	1	2	1	1	5	2	3	1	4	1	1	2	4	2	4	3	1	1
16	353091		2			4	4	3	4	2	3	2	4	3	1	5	3	3	3	2	3	4	4	3	4	4	3	4	4	4	2	1	3	2	2	3	3	2	1	4	1	2	1	3	2	4	3	1	1
17	373065		2	1		4	2	2	4	2	3	4	3	4	2	3	2	4	3	3	2	4	5	4	4	3	5	4	3	2	4	2	2	2	2	3	4	3	2	5	4	2	3	4	2	4	4	2	2
18	383046		2	3	4	4	4	2	4	2	2	3	4	2	2	2	4	2	4	2	2	4	3	4	4	5	5	5	3	4	4	3	3	4	4	4	4	3	2	5	3	1	3	4	3	4	3	3	3
19	313019		2			5	4	1	4	1	4	2	4	2	1	4	2	1	4	4	4	3	4	4	4	3	4	3	4	2	4	1	2	3	4	3	1	4	1	4	3	1	2	2	5	4	2	5	2
20	333065		2		4	3	3	3	4	4	4	4	2	1	2	4	3	3	5	3	3	4	4	4	4	4	2	4	3	3	4	3	2	4	3	3	3	2	2	5	3	2	4	4	2	3	4	2	3
21	353027		1	1	5	5	4	2	5	2	2	2	4	3	1	5	3	2	3	2	2	4	3	4	4	4	3	5	3	2	3	2	1	2	2	4	4	2	3	3	2	2	2	5	3	4	3	2	2
22	353107		1			4	4	2	5	2	3	4	4	3	2	4	2	3	3	2	2	4	4	4	4	4	3	4	4	4	2	3	2	2	2	3	4	3	2	4	2	2	4	4	2	4	3	2	3
23	353123		2			5	4	1	5	3	3	2	2	4	1	5	3	5	4	1	2	5	3	4	4	5	5	5	4	5	1	1	1	5	3	3	4	1	1	4	2	1	4	5	4	3	4	3	2
24	353125		2	1	4	4	3	2	5	3	2	2	3	2	2	4	3	3	2	3	2	5	4	3	3	4	4	4	2	4	2	3	2	4	3	3	3	3	2	4	2	2	4	5	3	3	4	2	3
25	353137		1			4	3	2	3	2	2	2	4	3	4	3	4	2	3	2	2	5	2	4	3	4	2	5	3	4	4	2	1	1	1	3	4	2	1	3	1	1	3	5	2	2	1	1	3
26	373040		2	1	2	4	4	2	5	2	3	3	4	3	2	4	3	1	3	3	3	4	3	3	4	4	3	4	3	3	2	2	3	3	3	4	3	2	1	4	3	1	3	5	3	2	3	2	4
27	383037		2	2	5	5	3	2	4	3	3	2	2	4	2	3	3	2	3	2	3	4	2	4	4	4	4	2	3	4	2	2	2	2	3	4	3	2	2	4	2	4	4	2	4	3	3	3	2
28	130018					5	4	4	4	3	4	4	3	2	2	4	3	2	4	2	2	4	5	4	4	4	4	3	4	3	4	2	2	4	2	4	4	4	3	4	3	2	4	3	3	3	2	2	3
29	313011		2	5	3	4	4	2	5	3	4	3	3	2	1	5	3	3	1	2	2	4	4	5	4	4	3	3	3	2	4	1	2	4	4	3	3	4	1	4	3	3	5	2	2	3	2	2	2
30	343051		2	1	3	5	3	2	5	2	2	2	4	4	2	4	3	2	3	3	3	5	4	5	3	2	3	4	3	3	2	2	2	4	2	3	4	2	2	4	2	3	4	4	4	3	3	3	2
31	343058		2	1	2	5	3	4	4	2	2	4	2	2	2	4	3	3	3	2	2	4	4	2	3	4	2	4	4	2	2	2	1	3	2	4	4	2	2	3	2	2	2	4	4	4	2	2	2
32	353072		2			4	2	4	4	3	4	3	4	3	4	4	4	3	3	3	2	4	4	2	3	4	4	4	2	2	2	4	2	4	3	2	4	3	3	3	2	3	4	4	3	4	3	2	2
33	363020		1			5	3	2	5	2	2	2	4	2	3	3	2	4	2	2	4	5	3	4	3	5	3	4	3	4	2	1	2	2	3	3	4	2	3	3	2	3	4	5	2	4	4	2	2
34	120125					3	3	3	5	2	3	4	3	2	2	4	3	4	3	3	4	4	4	3	4	4	3	4	3	4	1	2	3	2	2	3	3	1	2	4	2	2	3	5	2	4	2	4	2
35	353067		1			1	2	3	4	5	4	3	2	1	2	3	2	5	4	3	2	1	2	3	4	5	4	1	2	3	4	5	4	3	2	1	2	3	4	5	4	3	2	1	2	3	4	5	4
36	363076	10	1	1	3	4	4	5	5	3	3	2	5	1	5	5	1	5	1		5	5	5	1	3	4	5	5	1	5	1	1	1	4	1	3	3	4	5	1	1	5	1	4	3	5	5	5	3
37	130038	17	2	1	4	4	2	3	2	3	3	3	4	2	2	4	3	1	2	4	3	3	4	4	3	3	1	2	2	5	1	1	1	3	2	3	3	3	2	3	1	1	4	4	4	2	2	1	1
38	363013	17	2	1	2	5	5	1	5	2	4	4	5	1	1	2	3	2	3	5	5	5	5	5	5	5	5	5	2	3	4	1	4	3	2	5	4	4	3	4	4	2	4	5	5	5	5	3	2
39	363029	17	2	1	2	5	4	3	1	3	3	2	3	3	3	4	3	2	3	3	3	4	3	2	3	3	3	4	3	4	2	2	2	2	2	4	4	5	5	3	2	1	2	4	2	5	4	1	2
40	130046	17	2	1	4	5	4	2	5	3	3	3	4	3	3	4	3	2	3	2	3	4	4	5	4	4	4	4	3	3	2	2	2	3	2	3	4	2	2	3	2	1	2	5	3	4	3	3	2
41	343033	17	1	1	3	5	3	5	5	2	3	5	2	5	3	3	1	5	5	3	2	4	5	3	4	5	3	2	3	3	5	3	3	5	4	5	3	5	2	4	3	5	2	3	4	4	5	4	5
42	363001	17	2	1	4	5	3	1	5	2	3	2	2	1	1	3	1	1	3	2	3	5	4	1	5	5	2	5	3	1	1	1	1	4	2	4	4	1	1	5	2	1	4	5	4	3	2	2	2
43	363062	17	1	1	2	5	4	4	3	4	3	3	3	2	2	3	3	4	2	3	5	2	4	2	3	3	2	4	4	4	3	2	4	2	3	2	3	3	3	3	2	3	4	3	3	2	4	1	2
44	363073	17	1	1	3	5	3	3	3	3	4	3	4	3	3	4	3	3	3	2	3	3	3	3	4	5	3	3	4	3	3	3	3	3	3	2	4	3	3	3	2	3	3	3	3	5	3	1	2
45	120129	18	2	1	4	5	4	2	5	3	4	3	4	3	2	5	3	3		3	2	5	4	4	3	3	5	4	3	5	3	2	2	4	3	3	3	3	1	4	3	1	3	5	3	4	2	3	2
46	220122	18	2	1	3	4	2	4	5	3	2	2	2	1	1	5	2	1	2	2	4	1	3	5	1	4	3	4	3	4	2	1	2	1	1	4	4	1	1	4	1	1	4	4	3	4	4	2	4
47	130014	18	1	1	4	4	3	4	5	3	2	4	4	3	2	3	5	3	2	2	3	2	4	4	4	4	2	4	3	4	2	1	2	4		3	3	4	3	3	1	4	3	3	3	4	2	2	3
48	120037	18	2	1	3	5			5	2	3	3	4	3	2	4	2	3	2	2	2	4	3	4	3	3	3	4	2	3	2	2	2	3	3	4	4	2	2	4	3	2	3	4	2	2	2	2	3
49	343045	18	2	1	3	5	3	2	5	3	3	3	4	3	1	3	3	1	4	3	4	5	4	2		4	4	4	3	4	2	2	4	2	4	3	4	2	2	4	2	2	4	4	3	4	4	2	3
50	373018	18	1	1	5	4		5		1	2	4	4	3	2	4	3	2	3	2	2	5	2	4	5	4	2	5	3	1	2	3	2	1	3	5	2	4	3	2	2	1	2	5	4	1	4	2	1
51	373036	18	2	1	1	4	4	2	4	4	3		2	3	2	3	2	2	2	2	3	4	3	4	4	4	4	4	2	2	2	2	2	3	3	4	3	2	2	4	4	2	2	4	4	2	2	2	3
52	120150	18	2	1	3	5	3	3	5	2	2	3	2	3	2	2	4	2	3	2	2	4	3	4	4	4	4	3	3	2	3	2	2	3	2	3	3	3	2	4	3	1	4	5	2	2	2	3	2
53	343054	18	2	1	1	5	4	5	5	2	3	2	4		1	5	1	3	2	4	2	5	5	2	3	5	5	5	4	4	2	2	2	5	4	3	4	3	2	2	2	3	3	5	4	4	4	3	2
54	210053	18	1	1	2	5	5	4	5	3	2	3	4	2	3	5	3	5	4	4	3	5	3	5	5	5	4	5	3	3	2	2	2	2	4	3	5	4	2	4	3	4	4	4	2	2	4	2	2
55	343079	18	2	1	2	5	3	4	5	2	1	2	4	5	3	5	3	4	3	3	4	1	2	3	4	4	4	5	3	3	1	1	2	4		2	2	2	2	5	3	2	4	3	2	4	5	1	2
56	363023	18	2	1	4	4	4	2	5	3	3	4	4	4	2	4	2	1	3	2	3	3	4	4	4	3	4	4	2	2	2	2	3	3	2	3	2	2	1	3	2	2	4	3	3	4	2	2	4
57	363066	18	1	1	3	4	3	3	4	3	4	3	4	4	3	4	3	3	3	3	3	2	4	4	3	4	3	4	3	3	3	3	2	4	3	4	3	3	2	4	3	3	4	4	4	3	3	2	2
58	373035	18	2	1	4	4	3	3	4	3	4	4	4	4	4	4	2	4	4	4	4	4	3		4	4	5	4	4	4	4	4	4	4	4	4	4	4	4	4	4	4	4	4	4	4	4	4	4
59	120024	18	2	1	4	5	5	1	5	3	1	3	4	4	1	5	2	5	4	1	3	5	3	5	5	5	5	5	4	1	1	1	2	2	3	5	4	1	1	3	2	1	2	5	3	4	3	1	4
60	333078	18	2	1	5	3	3	2	4	3	2	4	2	2	1	3	2	1	2		2	2	3	4	4	4	3	2	3	4	2	3	4	2	3	2	3	2	2	3	2	3	4	2	1	3	2	4	2
61	353058	18	1	1	5	3	4	3	4	3	2	4	4	4	4	4	2	2		3	2	2	4	4	4	4	4	4	4	3	2	4	2	2	3	3	4	2	4	4	2	3	3	4	2	4	4	3	4
62	353128	18	2	1	5	4	5	2	5		2	3	4	2	1	4	3	2	2	3	2	4	3	3	4	2	2	4	3	4	2	1	2	4	2	3	2	2	1	3	2	1	3	4	3	3	2	2	2
63	363024	18	2	1	3	5	3	4	5	2	3	3	4	3	2	3	3	1	2	4	2	3	4	3	4	4	3	3	3	4	3	2	2	3	4	3	4	2	2	4	3	2	2	5	3	3	4	3	4
64	210071	18	2	1	5	4	3	1	5	3	3	4	4	4	3	3	3	1	4	2	4	4	4	5	4	5	4	4	3	2	3	3	3	4	3		4	3	4	3	2	3	3	4	3	4	4	2	3
65	210135	18	1	1	3	4	4	4	3	3	3	4	3	3	2	2	4	2	2	2	2	4	2	4	3	3	4	4	3	2	2	3	2	3	2	3	3	3	2	4	3	3	4	3	3	4	3	2	3
66	220128	18	2	1	3	5	3	2	5	3	1	4	4	4	1	3	1	3	4	4	2	5	5	3	4	5	3	3	2	2	1	3	2	2	3	4	4	2	1	4	3	1	3	4	1	4	5	2	3
67	230139	18	2	1	4	5	4	4	4	4	3	3	4	3	3	3	4	1	3	2	1	1	4	2	4	4	4	4	2	3	3	3	4	2	3	3	3	3	5	3	2	1	4	4	4	4	4	2	4
68	343061	18	2	1	4	4	5	1	5	1	3	4	4	3	2	4	2	4	5	3	2	4	3	3	4	4	3	4	3	2	1	1	1	3	4	3	4	1	1	4	2	1	4	4	2	2	4	2	2
69	363025	18	2	1	2	4	4	3	4	2	3	4	3	2	4	4	1	3	3	2	3	4	3	3	3	4	4	3	3	1	3	2	2	2	3	3	3	3	3	3	2	3	4	4	2	4	3	1	3
70	130055	18	2	1	1	3	2	2	5	2	3	2	3	3	2	4	3	4	4	4	3	4	4	3	4	4	4	4	2	2	3	2	2	4	3	4	4	2	2	3	2	2	4	4	2	3	4	2	2
71	130071	18	1	1	3	5	3	4	4	3	4	3	4	2	2	4	4	2	3	2	2	2	4	2	2	2	2	4	3	2	3	3	2	3	3	3	2	2	3	4	3	2	4	3	3	4	2	1	2
72	120145	18	1	1	4	4	4	5	4	3	2	4	3	3	5	3	3	4	2	3	3	4	4	4	4	4	4	4	3	1	2	4	2	4	4	2	3	3	5	4	3	5	5	4	3	4	2	2	4
73	120182	18	2	1	5	5	3	4	5	4	3	3	4	3	3	3	4	2	3		2	2	2	5	5	5	4	5	3	4	2	2	2	2	4	2	4	2	2	4	2	1	5	5	2	5	4	2	4
74	363071	18	1	1	2	4	3	4		3	5	2	2	3	2	5	3	3	3	4	2	4	4	2	3	4	2	3	3	3	2	3	2	5	2	3	3	3	3	4	4	4	3	4	4	3	2	2	2
75	333066	18	2	1	2	4	3	4	5	2	5	2	4	2	2	4	2	5	2	3	4	4	4	3	3	2	2	3	2	2	4	2	2	3	2	3	2	3	1	4	3	2	5	4	2	2	2	4
76	333058	18	2	1	5	4	3	3	4	3	1	2	4	3	2	4	2	1	2	2	2	4	3	4	3	4	3	4	4	2	3	2	2	2	2	4	5	1	1	4	2	1	4	3	3	3	3	2	4
77	333072	18	2	1	2	5	4	4	5	2	3	3	4	4	2	3	3	2	3	2	2	5	4	3	4	4	4	4	3	2	2	3	2	4	3	4	4	3	2	4	3	2	3	4	3	4	3	2	3
78	343024	18	1	1	4	3	4	4	4	3	3	1	5	1	1	5	4	1	3	3	3	4	4	2	3	4	2	4	4	2	2	2	2	4	2	4	2	2	1	4	2	1	4	4	2	4	4	2	2
79	343038	18	1	1	3	5	4	4	4	2	3	3	3	3	3	4	3	2	3	4	2	2	3	4	3	4	3	4	3	3	2	2	2	2	3	4	4	3	3	4	3	3	2	3	3	4	4	3	3
80	343044	18	2	1	2	5	4	2	5	4	2	4	4	3	2	3	2	2	3	2	2	5	2	2	4	4	3	4	3	2	3	2	2	2	4	3	4	3	2	4	2	2	4	4	2	4	4	2	2
81	343056	18	2	1	1	4	3	2	5	3	3	3	4	3	2	4	3	3	2	4	4	5	4	2	3	4	2	3	3	3	2	2	4	5	2	4	3	1	1	4	2	2	5	4	3	4	2	1	2
82	343059	18	2	1	4	3	2	2	4	2	3	4	3	4	3	3	3	2	3	4	3	4	4	4	4	4	3	4	3	4	2	2	2	3	2	4	4	3	1	3	2	1	3	4	3	3	4	2	4
83	353012	18	2	1	3	2	4	5	4	2	1	4	2	4	2	3	5	1	4	3	2	4	5	4	4	4	4	4	2	1	1	2	3	1	3	4	5	5	4	4	4	4	4	2	5	4	4	1	2
84	353140	18	2	1	3	4	3	2	4	3	2	3	4	2	2	4	3	3	3	2	3	2	4	4	4	4	4	5	4	4	2	2	3	4	3	2	4	3	2	4	3	2	4	4	2	3	3	2	2
85	363003	18	2	1	4	5	3	1	5	2	3	4	2	2	2	4	2	2	3	2	3	3	2	4	4	3	3	4	4	2	2	2	2	2	2	3	4	3	2	3	3	2	3	5	3	4	3	1	3
86	373002	18	1	1	2	5	5	2	5	3	3	4	2	1	5	2	4	3	3	2	4	4	3	3	3	3	3	4	4	4	2	3	3	3	2	4	3	3	2	3	2	2	4	4	3	2	3	2	2
87	373034	18	2	1	4	4	4	4	4	4	4	4	4	4	4	4	2	4	4	4	4	4	4	4	4	4	4	4	4	4	4	4	4	4	4	4	4	4	4	4	4	4	4	4	4	4	4	4	4
88	373063	18	2	1	3	4	3	2	3	3	4	2	2	2	2	4	3	2	3	2	3	4	4	4	4	4	4	3	2	2	2	2	2	4	3	2	3	2	2	2	2	2	2	4	2	2	4	2	2
89	130042	18	2	1	4	4	4	2	5	2	2	4	2	5	2	4	1	3	3	2	3	5	2	3	4	4	3	4	2	4	3	3	2	2	4	5	4	2	1	5	2	1	4	4	2	3	5	2	4
90	120173	18	2	1	3	4	4	3	4	3	2	2	4	2	4	4	3	2	3	2	2	4	4	2	3	4	4	4	2	3	2	2	4	2	4	4	4	3	1	4	2	1	4	4	3	4	4	2	3
91	120175	18	2	1	5	5	3	3	5	1	3	2	4	4	2	4	3	2	3	2	3	4	3	5	3	4	3	4	4	2	2	1	2	2	3	4	3	2	2	4	2	1	3	5	2	2	3	2	2
92	120188	18	2	1	5	5	4	2	5	2	3	4	3	2	2	4	1	2	2	3	2	5	3	3	2	4	3	4	4	2	1	2	2	2	3	4	3	2	1	3	2	1	2	4	3	3	3	2	4
93	220061	18	2	1	3	5	3	1	4	2	3	3	4	4	1	4	3	2	2	2	2	4	3	4	4	4	3	4	2	4	2	1	2	2	2	3	4	2	1	4	2	1	3	5	3	4	4	2	3
94	220087	18	2	2	3	5	5	3	5	3	2	2	4	3	1	5	1	1	2	2	3	2	5	5	5	5	5	4	3	3	4	2	2	2	3	4	2	2	2	3	2	2	2	3	4	4	4	2	2
95	230140	18	2	1	3	5	4	2	5	2	1	3	2	2	1	4	1	1	4	2	3	5	4	3	3	3	2	4	3	2	3	1	1	3	2	4	3	2	1	4	3	1	3	5	2	4	4	2	3
96	333051	18	2	1	5	5	4	2	4	2	3	2	4	3	4	3	1	2	5	2	3	4	4	5	4	4	2	5	4	4	2	4	3	2	2	4	2	2	1	4	3	2	3	4	2	2	3	2	4
97	333057	18	2	1	5	4	5	3	2	2	1	3	4	2	2	2	2	3	2	1	1	5	4	4	3	5	4	4	2	4	2	2	3	2	3	4	4	2	1	4	2	2	4	3	3	5	4	2	2
98	333069	18	2	1	4	2	4	3	3	2	3	4	2	2	1	2	4	2	1	3	5	5	2	4	4	5	5	4	2	2	1	3	5	5	4	5	2	1	1	4	1	1	4	3	3	5	4	3	3
99	343029	18	1	1	4	5	3	4	5	2	3	3	4	3	3	3	2	3	3	3	2	4	3	4	3	4	4	4	3	2	2	4	2	4	3	4	4	1	4	4	2	3	5	4	2	4	4	2	3
100	343034	18	1	1	3	5	3	3	5	2	3	2	3	2	4	4	3	3	3	2	4	5	5	5	5	5	2	4	4	2	2	3	2	4	2	3	3	2	4	4	3	3	2	5	4	4	3	1	1
101	343062	18	2	1	1	4	3	2	5	2	4	2	4	2	2	4	4	3	3	2	2	5	4	4	4	4	3	4	2	3	2	2	2	3	2	4	2	3	2	3	2	2	4	5	4	4	2	2	2
102	343070	18	2	1	1	5	2	3	4	2	4	3	1	1	1	5	5	4	3	5	3	4	3	1	3	4	2	4	3	5	1	3	2	4	3	3	4	2	1	3	2	2	3	3	2	4	4	1	1
103	343077	18	2	1	5	5	3	3	4	3	3	3	4	3	3	3	3	3	3	3	3	4	3	3	3	4	3	4	3	2	4	3	3	3	3	3	2	2	2	3	3	2	3	4	3	3	4	3	3
104	343082	18	2	1	2	4	3	3	3	3	3	2	4	4	3	3	2	2	3	2	4	4	3	4	4	4	4	4	3	3	3	3	4	3	2	3	2	3	2	3	3	2	3	4	2	3	4	3	2
105	343087	18	2	1	2	4	3	1	5	2	3	3	4	3	2	4	3	2	2	3	3	4	4	3	2	3	1	3	3	2	2	1	3	4	2	3	2	1	1	4	2	1	4	4	2	4	4	2	2
106	353031	18	2	1	3	4	3	2	4	3	2	2	2	2	3	3	5	4	4	2	2	2	3	3	3	2	2	3	2	5	2	1	2	2	3	3	3	1	2	4	3	2	4	4	2	3	3	2	1
107	353038	18	2	1	5	5	3	4	5	2	3	4	4	2	4	4	3	1	2	2	3	5	4	2	3	4	4	5	4	4	4	4	2	2	4	4	4	2	1	2	2	2	4	4	2	4	4	2	2
108	353041	18	1	1	4	4	3	3	3	3	3	2	4	3	2	4	3	3	3	2	3	3	3	4	4	3	4	3	4	2	2	3	3	4	3	3	3	3	2	2	2	2	2	4	4	4	4	2	2
109	353043	18	2	2	5	5	5	2	5	3	3	4	4	3	2	4	4	3	2	2	2	4	5	2	4	4	4	4	4	4	2	2	3	3	4	3	4	3	2	2	2	2	3	5	2	4	4	2	4
110	353049	18	1	2	5	4	2	4	4	2	2	4	4	4	2	4	2	2	2	4	2	4	2	4	4	4	4	4	4	4	4	2	2	4	2	4	4	2	2	4	2	2	2	4	2	4	4	2	2
111	353111	18	2	1	2	5	4	4	5	3	2	4	4	4	3	3	2	2	4	3	2	4	4	4	4	4	4	4	2	4	3	2	3	2	3	4	4	3	2	4	4	1	3	5	3	3	3	2	2
112	353116	18	2	1	2	5	2	1	5	3	2	3	4	3	2	5	5	3	2	3	3	5	5	1	5	5	4	1	5	1	4	1	4	3	1	3	3	1	2	3	1	2	5	5	2	2	2	1	1
113	353121	18	2	1	4	5	4	3	4	2	3	2	4	1	2	4	3	2	3	2	2	4	3	2	3	3	3	4	2	2	3	2	2	3	3	3	3	2	1	4	2	1	4	4	3	4	2	2	2
114	353131	18	2	1	4	4	4	2	5	3	2	2	4	3	2	3	4	2	3	3	4	5	3	4	3	4	5	2	2	5	1	4	2	2	2	3	4	2	1	4	2	1	3	5	4	3	4	2	3
115	353133	18	2	1	4	3	3	2	4	2	2	2	4	4	2	3	2	1	4	2	2	3	4	4	4	3	4	3	3	2	2	2	2	2	3	3	4	3	1	3	2	1	3	4	2	3	4	2	4
116	363010	18	2	1	3	5	3	4	5	2	3	3	4	2	2	4	2	1	3	1	2	4	3	4	3	4	4	5	3	3	2	1	1	4	2	4	5	2	1	4	2	1	3	4	2	4	4	2	3
117	363027	18	2	1	3	5	3	2	5	2	3	3	3	2	1	4	2	1	3	3	4	3	3	2	3	3	2	4	3	1	2	2	3	4	3	4	2	1	1	4	2	2	3	4	3	3	3	1	3
118	363072	18	1	1	3	5	4	3	4	3	2	2	3	4	3	4	3	3	4	2	3	2	3	4	4	5	2	4	4	3	4	3	3	3	3	4	3	2	4	3	3	3	4	4	3	4	4	2	3
119	373013	18	1	1	2	4	4	5	4	3	4	3	2	5	4	2	2	4	4	3	3	4	4	4	4	4	3	4	2	3	2	3	2	2	4	3	4	4	5	3	3	4	3	4	3	4	2	3	2
120	373024	18	1	1	3	4	3	5	5	2	1	4	4	3	4	3	3	4	4	5	3	4	4	4	4	4	4	5	3	2	2	5	4	2	3	4	3	3	3	3	3	2	4	5	5	5	3	3	3
121	373048	18	2	1	2	5	5	5	5	3	3	3	3	5	2	5	2	3	3	3	2	5	4	4	4	5	3	4	3	4	3	1	2	2	3	4	4	3	2	3	3	2	3	5	3	4	4	3	2
122	130035	18	2	1	3	4	3	2	4	4	3	2	3	2	2	3	4	3	2	3	3	4	4	2	4	4	3	3	2	2	2	2	3	4	3	4	4	3	1	4	2	2	3	4	2	3	2	2	4
123	130049	18	2	1	2	5	4	3	4	2	2	3	4	2	3	4	2	2	4	3	4	5	4	2	3	5	3	5	2	1	2	2	2	2	2	3	4	2	2	3	2	2	4	5	2	5	4	2	2
124	120019	18	1	1	5	4	5	4	5	2	4	4	4	2	1	4	5	2	1	1	2	4	2	4	2	4	3	4	2	1	1	3	2	3	2	4	4	2	4	4	2	2	3	3	3	4	2	1	4
125	120029	18	2	2	1	5	4	2	5	3	2	4	4	2	2	4	3	3	2	2	2	4	4	5	4	4	4	4	4	3	2	2	2	5	2	3	4	1	2	4	3	2	3	5	5	4	3	2	4
126	120030	18	1	1	2	5	4	4	4	4	4	5	4	1	1	5	5	1	2	3	2	4	4	4	4	4	4	5	3	3	1	5	3	3	2	3	3	1	1	3	2	4	4	5	4	3	3	2	2
127	120072	18	1	1	4	5	5	5	4	3	2	3	3	3	3	4	1	4	3	1	1	3	4	5	4	4	3	4	3	2	1	4	1	4	3	3	3	2	4	3	3	3	3	4	3	2	3	1	3
128	120080	18	2	1	3	4	5	3	5	1	2	2	3	4	1	3	3	3	2	2	2	5	3	3	3	3	3	3	3	4	1	1	2	1	2	4	3	2	2	3	2	1	2	4	3	3	3	2	4
129	120124	18	2	1	4	4	2	2	4	3	3	5	4	3	3	4	2	3	2	3	3	4	4	4	4	4	4	4	2	2	2	1	2	2	4	3	4	2	3	4	2	3	3	4	2	4	3	2	2
130	120168	18	2	1	1	4	2	4	5	2	2	4	4	3	2	4	3	3	4	2	2	4	2	3	4	5	2	4	3	4	1	1	2	5	3	3	5	2	2	4	2	2	2	5	4	5	4	2	2
131	120169	18	2	1	2	4	3	2	5	3	3	4	4	2	1	4	3	3	2	4	3	5	4	2	4	4	2	4	3	3	2	2	2	3	3	3	4	2	2	4	2	2	3	4	2	3	2	2	2
132	120170	18	2	1	3	5	5	1	4	2	2	1	4	3	1	4	3	2	2	2	4	1	2	3	2	4	2	4	3	2	3	1	2	2	3	3	4	2	1	2	2	1	3	4	3	2	3	2	2
133	120191	18	2	1	2	5	3	4	5	3	4	3	3	2	2	4	2	4	3	4	3	5	4	5	4	5	5	3	3	2	3	2	2	3	4	4	5	4	5	4	4	2	5	5	2	4	4	2	5
134	210075	18	2	1	5	5	4	2	5	2	1	3	4	4	2	4	5	2	4	2	2	4	4	4	4	4	4	4	4	4	2	2	2	2	4	4	4	4	2	2	3	2	2	4	2	4	4	2	4
135	210093	18	2	1	4	5	3	3	4	2	2	3	4	4	1	3	2	5	5	3	3	3	3	5	5	5	5	5	3	3	3	3	3	3	3	2	3	3	1	3	3	1	2	5	3	2	3	2	3
136	230001	18	2	1	5	4	1	4	5	1	4	4	4	5	1	4	2	4	4	1	4	5	5	1	2	4	4	4	2	2	4	4	1	1	4	4	4	1	1	4	2	1	1	5	1	4	2	2	4
137	230149	18	2	1	3	3	3	2	3	2	2	3	3	3	2	3	2	3	3	2	4	3	4	2	4	4	3	4	3	2	3	2	2	2	3	3	3	3	2	3	3	2	3	4	3	3	3	3	3
138	333098	18	2	1	4	5	3	3	4	4	4	5	4	2	2	3	2	2	2	2	4	3	4	4	4	4	4	2	3	2	4	3	4	4	3	3	2	4	2	4	3	1	4	4	3	2	2	2	3
139	343017	18	1	1	1	4	2	5	1	5	4	4	5	1	2	3	4	5	2	2	5	1	2	2	4	4	4	4	4	1	2	5	5	5	4	1	5	2	2	3	2	2	5	1	1	4	2	5	2
140	343060	18	1	1	1	5	3	4	5	3	3	3	3	3	3	3	3	4	3	3	3	5	4	3	4	4	3	4	4	2	4	3	2	3	3	5	3	3	2	4	3	4	3	5	3	4	3	4	3
141	343068	18	2	1	1	4	4	2	5	2	3	3	4	2	1	3	4	2	3	3	4	5	4	3	5	5	3	4	3	3	2	1	2	3	3	3	4	2	1	4	2	1	4	4	2	4	3	1	3
142	353046	18	2	1	5	4	4	2	4	2	3	4	4	3	2	4	3	2	4	3	2	4	3	4	3	4	3	4	2	3	2	3	2	3	3	3	4	2	2	4	3	2	4	4	2	3	3	2	3
143	353047	18	1	1	5	3	4	4	4	4	4	4	4	2	3	4	3	3	3	4	3	3	3	4	4	4	4	3	3	4	3	4	4	4	4	3	4	3	4	4	3	3	4	4	4	4	4	3	3
144	353053	18	1	1	1	4	4	3	5	3	3	4	5	3	2	3	2	5	3	4	3	3	5	4	5	3	5	3	2	1	2	1	1	4	3	5	5	4	3	4	5	2	2	5	5	5	3	3	3
145	353094	18	2	1	5	5	4	4	5	3	3	3	3	2	2	4	4	3	3	2	3	3	4	4	5	5	4	4	3	2	2	2	2	2	3	3	4	2	3	4	3	3	3	4	3	2	2	3	4
146	363009	18	2	1	2	4	4	3	5	3	2	4	4	4	2	3	3	1	3	2	3	3	4	3	4	5	3	4	3	3	3	2	2	4	3	3	4	3	2	4	3	2	4	4	2	4	4	2	3
147	363026	18	2	1	3	4	5	2	4	3	4	3	4	2	1	2	4	4	2	2	4	4	3	3	4	4	4	4	2	4	1	1	3	5	2	3	4	3	2	4	4	2	4	3	2	4	4	2	3
148	363042	18	2	1	3	4	3	3	5	2	2	2	4	3	2	3	4	2	3	3	2	5	3	2	3	4	4	4	3	4	2	2	2	2	3	3	4	3	1	3	4	1	3	5	3	3	2	1	2
149	363046	18	1	1	4	4	3	4	4	3	3	4	4	4	2	3	2	3	3	2	2	3	2	4	4	4	4	4	3	2	3	4	3	2	3	3	4	2	3	3	3	2	3	4	2	4	4	2	4
150	363048	18	1	1	3	4	3	4	5	3	3	2	4	3	3	4	3	3	3	2	2	4	4	4	4	4	2	4	4	2	2	2	3	2	2	4	3	2	3	4	2	4	4	4	2	4	4	2	3
151	373025	18	1	1	2	5	4	2	5	4	3	4	4	4	1	5	3	4	4	2	2	4	4	3	3	4	4	4	3	2	3	3	3	2	3	4	4	4	4	4	4	3	4	4	3	4	3	4	3
152	130001	18	2	1	1	4	3	2	3	3	4	4	4	4	3	3	3	4	2	2	4	3	4	4	4	4	4	3	3	4	2	2	4	3	4	3	4	4	3	4	4	2	4	3	3	4	4	3	3
153	130009	18	2	1	1	5	4	2	4	4	4	3	4	1	1	3	4	4	2	2	2	4	4	4	3	3	3	4	4	3	2	2	3	4	3	3	4	2	1	4	2	2	5	5	2	4	2	1	4
154	130027	18	2	1	5	5	4	2	4	3	3	4	3	1	1	4	3	1	3	2	3	3	4	5	4	5	3	4	3	5	2	4	2	3	2	4	5	3	1	3	1	1	4	5	3	3	4	1	2
155	130028	18	2	1	1	5	3	1	5	1	5	4	4	4	1	5	5	5	5	1	5	5	5	5	4	2	3	4	4	4	2	2	2	2	3	4	3	4	2	4	4	2	4	4	2	1	1	2	3
156	130032	18	2	1	3	5	3	3	5	2	3	1	1	1	1	1	5	1	1	1	1	2	2	2	2	2	2	2	2	2	2	2	2	2	2	2	2	2	2	2	2	2	2	2	2	2	2	2	2
157	130051	18	1	1	5	5	4	3	3	3	2	3	2	3	2	4	4	3	3	3	4	3	4	5	3	4	4	4	3	2	2	3	4	3	3	4	4	1	1	3	2	2	4	4	1	4	3	2	2
158	130058	18	1	1	4	4	3	4	4	4	2	3	4	3	3	3	4	3	2	2	2	3	3	2	5	4	4	3	3	2	2	3	3	2	3	3	3	3	3	3	3	4	4	3	2	3	3	2	2
159	130062	18	2	1	4	5	3	3	4	3	4	2	4	5	2	4	2	2	2	2	4	5	4	4	4	4	4	5	3	2	4	2	2	2	3	4	4	3	2	4	2	2	5	4	3	4	3	2	3
160	130066	18	1	1	1	5	4	4	5	4	3	3	3	2	3	5	2	3	3	3	2	4	4	2	4	4	4	4	4	2	2	4	1	2	4	4	4	3	3	4	4	3	2	4	2	2	4	2	3
161	120114	18	2	1	2	5	3	2	4	3	3	4	5	5	1	3	3	2	5	3	3	5	3	5	5	5	5	5	3	3	1	1	3	3	4	3	3	3	1	4	3	1	2	4	3	5	3	1	2
162	210048	18	2	1	4	5	4	1	4	3	4	4	3	4	1	4	4	3	4	2	2	4	4	4	3	3	2	4	3	3	3	2	2	4	3	4	2	2	2	3	3	2	4	5	3	3	3	2	1
163	210126	18	2	1	4	4	4	3	3	3	3	2	4	3	1	4	3	4	3	2	3	4	3	5	4	5	3	4	4	4	2	1	2	3	2	3	4	2	1	3	2	1	2	3	3	4	3	1	3
164	210161	18	2	1	5	5	3	4	5	2	2	3	4	2	1	2	1	1	3	2	3	4	4	4	4	4	4	4	2	1	4	2	2	3	4	3	4	4	2	4	3	3	4	4	2	3	4	3	4
165	220049	18	1	1	4	5	3	5	4	2	1	2	3	4	1	2	1	2	4	2	1	5	5	5	4	3	1	5	4	3	4	3	2	5	3	4	4	2	1	5	3	1	2	5	3	5	5	4	5
166	220118	18	1	1	5	5	3	4	4	2	1	4	3	2	2	1	3	3	2	1	2	5	4	4	4	4	2	4	2	2	3	3	2	3	3	4	4	3	2	3	2	2	3	3	2	1	4	2	2
167	230179	18	1	1	5	4	3	3	5	3	3	4	3	3	4	3	3	4	2	1	2	3	2	5	4	4	4	4	3	2	4	3	3	3	3	4	4	3	3	4	2	3	4	4	3	4	3	2	3
168	363049	18	1	1	4	4	4	4	3	2	3	3	3	4	1	4	3	3	3	2	4	4	3	5	3	4	3	4	3	2	3	3	3	2	2	4	5	3	2	4	3	3	3	4	3	3	2	3	2
169	130064	18	1	1	2	5	3	2	4	4	3	3	4	3	2	4	3	3	2	4	4	4	4	3	5	4	3	4	4	3	2	3	3	5	2	4	3	2	1	3	2	3	4	5	3	4	4	2	3
170	210073	18	2	1	5	5	4	2	5	4	3	2	3	3	2	4	4	4	2	2	4	4	3	4	4	4	4	2	4	2	4	2	3	2	2	4	2	2	2	4	2	2	4	4	4	3	4	2	2
171	120160	18	2	1	2	5	4	1	5	2	3	1	4	4	1	5	2	1	4	2	2	5	2	2	4	5	3	5	4	2	1	1	1	5	3	5	5	3	1	3	1	1	4	5	2	1	2	1	1
172	343016	19	1	1	1	4	3	4	4	3	4	3	4	3	4	4	3	4	3	4	3	4	4	4	4	4	2	4	4	2	4	3	3	4	4	3	4	3	4	4
173	120158	19	2	1	3	3	4	5	3	3	3	3	3	4	1	4	2	1	3	3	3	3	4	4	3	4	4	4	3	4	2	3	3	4	3	3	4	3	3	4	3	3	3	3	4	4	4	3
174	130043	19	2	1	5	4	3	1	5	3	3	3	3	3	1	3	3	4	2	2	2	3	4	2	4	3	4	3	2	2	4	3	2	3	4	2	4	2	2	3	2	2	3	3	1	3	2	2	2
175	363031	19	2	1	3	4	4	4		3		3		5	2		2	3		3	4	5	3	5	5	5	4	4	3	3	3	2	4	5		4	4	4	4		3	5		3	5	3	5		3
176	120146	19	1	1	3	5	5	5	5	3	3	2	3	2	2	4	4	2	3	2	2	5	4	4	3	4	1	4	3	3	3	4	2	2	2	4	4	2	3	4	2	4	4	5	5	3	3	2	2
177	373046	19	2	1	5	5	4		3	2	3	2	3	5	3	4		3	4	1	2	1	3	4	3	2	5	2	3		3	2	4	2	5	3	2	1	2			4	2	4	3	3	3	4	4
178	343014	19	1	1	5	1	1	2	3	4	2	4	4	4	2	3	2	2	4		2	4	2	5	1	4	3	3	3	3	3	2		3	4	5	2	4	2	4	3	2	4	2	4	3	2	4	1
179	373049	19	2	1	2	2	3	4	3	4	2	4	2		1	2	3	4	3	3	4	3		5		2	3	2	3	4	4	5	5	5	5	5		4	4	4	4	4	3	4	3	4	3	3	4
180	220119	19	1	1	5	5		3	2	3	3	4	4	4	3	4	3	4	4	2	4	4	4	4	4	4	3	4	3	3	3	3	3	2	4	3	4	3	4	4	4	3	3	3	4	4	4	3	3
181	373054	19	2	1	4	4	3	2	4	2	3	2	2	2	4	3	4	2	2	2	2	2	2	4	2	2	2	1	2		3	2	3	4	2	2	3	4	2	4	2	3	2	3	2	3	2	3	2
182	353126	19	2	1	2	5	2	2	4	4	2	4	4	2	1	4	1	3	2	3	5	4	4	1	5	5	3	5		2	4	4	4	3	4			1	5	1	1	5	3	1	4	3	2	3	2
183	120006	19	2	1	4	5	3	1	5	1	5	5	5	1	1	5	5	1	1	2	3	5	3	5	5	5	5	5	5	5	5	2	2	3	1	4	2	1	1	5	1	1			1	4	3	1	4
184	220052	19	2	1	1	5	3	4	5	2	3	2	4	1	3	3	2	1	2	1	4	4	4	4	4	5	5	4	2	2	2	4	1	4	2	4	4	1	1	4	1	2	4	4	2	4	3	2	3
185	353023	19	1	1	1	4	4	2	4	3	2	3	4	3	2	4	4	2	3	2	3	3	4	4	4	4	4	3	2	1	2	2	2	1	3	4	4	2	2	3	2	2	2	4	4	4	4	3	2
186	373060	19	2	1	2	5	3	4	4	3	2	3	3	4	3	4	1	4	3	2	1	2	3	4	5	3	3	1	2	3	4	5	4	3	2	1	2	3	4	5	3	2	2	3	3	4	4	2	3
187	373064	19	2	1	2	3	5	1	3	5	3	3	4	3	2	5	2	3	3	2	3	3	2	4			4	2	4	2	1	1	3	3	3	2	5	2	2	3	1	1	5	3	3	4	3	2	2
188	343008	19	1	1	2	3	5	4	5	4	3	2	4	3	4	4	2	4	4	2	3	3	2	5	4	5	2	4	3	1	2	4	2	2		4	1	4	4	2	3	5	4	2	5	4	2	4	5
189	353096	19	2	1	5	4	3	2	4	2	2	3	3	3	2	4	3	2		2	3	4	4	4	4	4	3	4	3	2	2	2	2	4	3	4	3	2	2	3	2	2	2	4	1	4	3	2	3
190	353132	19	2	1	5	4	3	2	4	3	2	3	3	3	2	4	3	3	3	2	2	4	2	3	3	3	4	3	3	4	2	2	3	3	2	3	3	2	1	3	2	1	4	3	1	4	3	2	2
191	130019	19	2	1	2	4	5	2	4	3		4	3	4		4	3	4	3	4	4	5	4	2	3	5	1	4	2	5	2	1	2	3	1	2	4	3	1	3	3	1	2	4	3	4	3	2	1
192	220058	19	2	1	2	5	5	3	5	3	3	3	3	2	1	4	1	1	3	3	3	3	3	3	4	4	4	4	4	3	1	2	2	3	2	3	4	3	1	4	4	1	2	2	3	3	3	2	2
193	363012	19	2	1	4	5	4	1	4	3	5	4	4	1	1	5	5	3	3	4	5	5	5	5	3	5	5	5		3	1	1	1	3	2	5	2	1	1	4	3	1	3	5	3	3	1	3	1
194	210040	19	1	1	5	5	5	1	4	3		1	5	4	1	5	4	2	4	2	1	5	2	4	3	4	5	4	3	1	1	2	2	4	1	4	2	1	1	4	1	1	2	5	1	1	1	2	2
195	230055	19	2	1	2	5	4	1	3	2	5	4	3	5	2	3	5	4	5		3	4	4	4	2	4	4	2		3	4	4	4	3	3	4	3	2	2	4	4	3	4	5	5	3	5	3	5
196	373047	19	2	1	5	4	4	3	5	3	3	4	4	3	3	3	3	1	3	3	3	3	3	3	3	3	3	3	3	3	3	3	3	3	3	3	3	3	3	3	3	2	4	3	3	3	3	2	2
197	353134	19	2	1	5	4	5	3	3	3	1	2	4	5	1	4	1	1	3	4	1	3		2	3	4	2	3	3	3	3	2	2	2	3	4	3	2	1	3	3	3	3	3	3	3	3	3	3
198	343025	19	1	1	3	5	4	3	4	3	3	3	4	4	2	4	3		3	3	3	3	2	3	3	4	4	4	3	3	2	4	4	4	3	3	4	2	3	4	3	3	4	3	2	3	3	2	3
199	343026	19	1	1	4	5	4	5	3	3	5	2	5	4	3	4	4	4	3	3	3	4	3	4	4	4	3	4	3	4	3	4	2	4	2	3	4	2	3	4	3	3	4	4	4	4	3	2	4
200	353057	19	1	1	3	5	4	3	2	2	2	3	4	3	4	4	2	2	4	3	3	4	4	5		3	4	4	4	4	4	3	4	4	4	4	4	5	5	2	4	3	4	4	4	4	4	4	4
201	353059	19	1	1	5	3	4	4	4	2	4	4	4	3	3	4	3	4	4	4	3	4	4	4	4	4	4	2	4	1	3	3	2	2	2	4	4	4	2	3		2	4	2	3	3	3	3	2
202	353104	19	1	1	5	5	3	2	5	4	3	5	3	4	2	4	3	1	2	2	3	5	4	3	4	5	4	5	2	2	5	1	2	2	2	5	4	2	2	4	2	3	4	4	3	3	4	3	4
203	353138	19	2	1	5	4	2	5	2	3	2	4	3	3	3	4	4	1	3	3	2	2	4	3	4	4	5	4	3	2	4	3	1	2	3	4	4	3	2	4	3	2	5	5	3	4	4	2	2
204	120167	19	2	1	3	4	5	1	5	1	2	2		1	1	3	2	1	2	1	1	5	2	2	4	5	5	5	4	1	1	1	1	1	2	3	3	3	1	3	2	1	4	5	1	2	2	1	1
205	210004	19	2	1	4	4	5	4	5	2	2	2	4	2	4	4	2	1	2	1	1	4	1	4	5		4	4	2	4	2	4	1	2	4	4	4	4	2	2	4	2	5	2	4	4	4	2	5
206	210030	19	1	1	5	5	5	3	5	3	2	4	4	3	2	4	3	2	3	2	1	4	3	5	4	4	4	4	3	2	2	3	2	3	3	4	3	2	2	4	3	3	4	4	3	3	3	2	3
207	210055	19	1	1	4	5	5	3	5	3	2	4	4	3	2	4	3	2	3	2	1	4	3	5	4	4	4	4	3	2	2	3	2	3	3	4	3	2	2	4	3	3	4	4	3	3	3	2	3
208	220060	19	2	1	4	5	5	5	5	4	3	4	4	3	3	5	3	1	5	1	3	3	5	5	3	3	5	3	3	4	3	5	2	3	3	5	3	4	2	5	3	2	3	3	2	5	5	3	5
209	333055	19	2	1	3	4	5	3	4	2	3	1	4	3	2		2	2	2	2	2	4	4	4	4	3	4	5	3	3	1	2	4	2	3	3	3	2	2	3	4	2	2	3	2	4	4	4	4
210	333061	19	2	1	3	4	4	2	4	3		4	4	5	3	4	2	4	2	2	3	4	4	4	4	4	3	4	3	4	2	4	5	3	3	4	2	3	1	4	2	4	5	4	2	5	4	3	4
211	333080	19	2	1	4	4	4	1	5	2	3	2	4	4	1	4	3	1	4	2	3	4	4	4	4	5	5	3	2	5	1	1	4	2	3	4	3	4	3	4	2	1	2	5	4	3	4	2	2
212	343036	19	1	1	5	4	4	3	5	1	2	3	4	3	2	4	2	2	3	2	2	5	3	5	3	4	3	4	4	2	3	2	1	2	4	4	4	1	2	4	2	3	2	5	1	4	3	1	3
213	343042	19	2	1	3	5	4	3	5	2	3	3	4	2	1	4	2	1	4	4	3	4	2	4	4	5	4	5	3	1	1	1	1	3	2	4	3	1	1	3	3	1	4	5	2	4	4	2	4
214	353013	19	2	1	2	4	3	2	5	3	3	3	4	4	3	3	2	4	3	3	3	4	3	2	3	4	3	4	3	2	2	2	2	4	3	3	3	3	1	4	2	2	4	4	1	4	4	2	2
215	353144	19	2	1	3	5	3	4	5	3	2	3	4	5	4	4	3	1	3	2	3	4	3	3	5	4	3	4	4	3	4	2	3	3	2	3	3	3	2	2	2	2	4	4	5	3	1	3	3
216	363002	19	2	1	2	4	4	3	4	3	2	3	4	2	2	4	1	1	4	3	2	3	4	4	3	4	3	4	3	3	4	2	4		3	3	4	2	1	3	3	1	4	3	2	3	3	2	4
217	373006	19	1	1	5	4	3	5	5	1	1	2	4	3	4	4	3	2	3	2	1	5	4	4	4	5	2	5	4	1	2	4	1	2	2	5	4	3	3	4	3	3	2	4	4	4	4	2	2
218	373012	19	1	1	2	4	4	3		1	3	2	3	4	3	4	3	3	3	2	2	5	4	4	3	4	3	4	2	2	2	4	1	3	3	4	4	2	3	4	3	2	2	5	3	5	4	2	3
219	373031	19	1	1	2	4	4	3	5	2	4	3	3	4	2	4	4	3	3		2	3	3	3	3	5	3	3	4	3	2	3	2	3	2	3	4	3	4	3	2	3	4	4	3	2	2	2	1
220	373041	19	2	1	2	4	4	2	5	3	3	2	2	4	2	5	2	2	3	2	2	5	4	2	4	4	4	4	4	4	3	2	2	3	3	4	2	3	1	4	4	2	4	4	3	4	4	1	3
221	120031	19	2	1	1	5	2	3	5	5	3	3	4	3	3	4	4	4	3	3	4	5	5	5	4	4	4	5	3	1	1	1	2	3	4	4	4	2	3	2		1	3	4	2	4	4	2	4
222	120117	19	2	1	4	5	4	3	5	4	4	4	4	2	4	5	3	3	2	1	2	4	4	5	5	4	3	5	4	2	1	2	2	4	1	4	4	3	2	3	2	2	5	3	2	1	2	2	1
223	120119	19	2	1	3	4	4	2	4	4	4	3	3	3	3	4	2	3	3	2	2	5	4	4	5	4	1	4	2	3	3	2	3	3	2	4	4	3	2	4	3	4	4	3	2	4	3	4	3
224	120142	19	2	1	3	5	5	5	5	5	4	5	5	2	1	5	3	1	2	3	4	4	5	5	5	5	5	5	1	1	1	2	2	2	4	3	4	3	2	5		2	3	5	1	5	5	1	1
225	210049	19	1	1	5	5	4	4	1	1	2	3	3	3	2	4	2	1	4	3	2	5	4	4	3	4	3	4	1	2	1	2	3	2	2	4	4	3	3	2	2	3	2	5	3	3	3	1	3
226	210147	19	2	1	4	4	3	3	5	1	2	3	4	1	1	2	2	2	2	3	3	5	3	4	5	5	4	4	4	1	2	1	3	1	1	4	3	1	1	3	2	2	1	5	2	4	5	4	1
227	220089	19	1	1	5	5	5	3	4	3	2	3	3	4	2	5	1	3	4	3	3	4	2	3	5	4	4	4	2	1	1	2	2	1	2	4	4	3	2	4	4	3	3	2	3	4	4	4	3
228	220117	19	1	1	5	4	3	4	2	3	2	4	2	4	2	4	2	2	4	2		4	4	3	4	4	3	4	3	2	3	1	2	4	4	5	4	3	1	3	2	1	2	5	4	2	2	2	2
229	230007	19	2	1	5	4	3	3	4	2	3	2	4	3	2	3	2	2	4	3	2	4	3	4	4	3	4	4	3	3	3	2	2	3	2	4	3	2	1	4	3	1	4	4	3	3	4	3	3
230	230143	19	2	1	3	4	3	4	2	5		3	4	3	2	3	1	4	3	4	3	3	4	2	3	4	4	2	3	2	4	2	3	4	3	4	2	2	4	4	2	3	4	4	2	4	3	2	3
231	343073	19	2	1	1	3	4	2	3	4	4	3	4	3	2	4	3	3	3	2	4	2	4	2	4	4	3	3	3	3	2	2	4	3	4	3	4	2	2	4	2	2	4	3	2	3	3	2	2
232	353017	19	1	1	4	5	4	4	5	1	2	3	4	1	1	3	2	4	3	3	2	5	3	4	3	5	1	4	4	4	4	4	4	4	4	4	4	4	4	4	4	4	4	4	4	4	4	1	2
233	363034	19	2	1	2	5	3	2	5	4	4	4	4	3	1	4	3	3	3	2	4	5	4	3	5	4	3	5	4	4	3	2	2	5	3	4	3	3	1	4	3	1	4	5	3	4	4	1	2
234	363057	19	1	1	4	5	5	4	3		2	3	4	4	4	3	2	2	3	2	2	3	5	4	4	4	3	4	2	3	1	2	1	2	2	5	4	3	4	4	3	3	3	5	2	3	4	3	3
235	363075	19	1	1	2	4	3	3	5	3	3	3	3	3	3	4	1	3	3	2	3	4	4	2	4	4	3	4	3	4	3	3	3	4	3	4	4	5	3	3	2	3	4	4	3	2	3		2
236	373023	19	1	1	2	5	4	4	3		3	2	4	3	2	4	3	3	3	3	3	4	2	4	4	4	3	4	4	3	2	3	2	3	3	4	3	2	2	3	2	2	4	5	2	3	3	2	4
237	130024	19	1	1	2	4	3	4	5	3	3	2	2	3	2	4	3	2	3	4	4	4	3	3	4	4	3	4	4	2	2	2	2	2	2	4	3	3	3	4	3	3	4	4	3	3	3		1
238	130034	19	2	1	4	5	3	2	4	3	1	2	2	2	4	5	1	2	3	4	2	5	4	1	4	3	3	5	3	5	2	1	3	4	2	5	2	2	1	4	3	1	3	5	4	3	3	1	3
239	130041	19	2	1	1	5	5	3	5	3	2	3	3	3	3	3	1	5	2	1	3	5	4	5	5	4	3	5	3		1	1	3	3	3	3	3	2	2	5	2	1	4	5	1	5	5	2	3
240	120004	19	1	1	4	5	3	5	5	4	4	4	4	3	4	3	4	4	3	3	3	4	4	3	3	4	3	4	3	3	4	4	3	4	3	3	5	4	3	4	3	3	5	5	4	4	4	3	4
241	120118	19	2	1	4	4	4		4	4	4	3	4	2	3	4	3	2	2	2	4	4	5	4	3	4	2	4	4	4	3	4	2	4	2	4	4	3	2	3	4	2	4	4	4	5	3	2	4
242	120185	19	2	1	5	4	4	4	4	4	3	4	4	4	3	3	3	3	3	3	3	3	4	4	4	3	3	3	3	3	3	3	3	3	3	3	3	3	4	4	4	4	4	3	3	3	4	4	3
243	210045	19	1	1	5	5	3	4	5	1	1	3	3	4	2	3	5	2	3	3	2	3	3	2	4	3	2	3	2	3	4	3	2	3	3	3	4	3	4	5	3	2	3	3	3	3	2	3	4
244	210131	19	2	1	3	5	4	3	4	3	3	3	2	3	2	4	1	2	3	2	2	4	3	5	4	4	5	5	4	2	1	2	2	4	2	4	5	3	2	4	3	1	4	5	2	2	4		2
245	220023	19	1	2	2	5	4	4	5	3	3	4	4	3	3	5	3	3	3	2	3	4	3	3	4	4	4	4	4	2	2	1	1		3	4	4	2	2	3	3	3	4	4	3	3	3	2	3
246	230087	19	2	2	5	5	3	4	5	2	3	2	4	4	4	3	2	2	4	2	2	5	3	4	5	4	3	5	4	1	3	2	2	3	3	5	4	3	2	4	2	2	4	4	2	4	4	2	2
247	230165	19	1	1	3	4	1	5	1	4	3	3	3	3	4	4	3	3	3	2	3	1	2	1	4	5	4	4	2	5	4	3	3	3	4	4	2	5	4	4	3	2	5	4	3	4	4	1	1
248	230166	19	1	1	2	3	1	2	5	3	4	3	3	3	1	3	5	5	3	3	5	3	5	3	3	3	3	3	4	1		3	5	5	3	5	3	1	1	3	1	1	5	3	1	3	3	1	1
249	343032	19	1	1	3	2	3	2	3	5	1	2	3	1	3	2	3	2	1	5	1	3	2	4	2	4	1	1	2	3	1	2	3	2	5	3	2	2	1	2	3	2	1	3	1	2	1	3	4
250	373021	19	1	1	4	5	3	4	4	2	2	3	4	4	2	3	3	2	3	4	3	4	3	2	4	4	3	4	2	3	2	3	2	2	2	4	4	2	4	2		3	3	4	2	4	2	2	2
251	363007	19	2	1	3	2	4	2	4	1	5	2	3	2	4	2	2	2	5	2	4	2	4	2	5	2	4	4	2	3	2	3	4	2	4	2	3	2	3	3	2	4	2	4	2	4	2	4	2
252	353028	19	1	1	5	5	5	1	4	2	2	2	4	1	1	3	5	1	4	1	2	4	4	2	5	5	5	3	3	1	1	1	3	3	3	3	1	1	1	5	1	1	5	3	1	1	1	5	3
253	343076	19	2	1	2	4	4	3	4	3	3	3	4	3	3	3	2	3	2	3	3	3	4	2	4	3	3	3	3	2	3	3	4	4	3	3	2	2	2	3	3	2	3	4	3	3	4	4	4
254	353135	19	2	1	5	4	3	1	5	1	1	2	4	1	1	4	5	1	5	3	1	4	3	5	4	2	4	4	2	1	1	3	1	1	2	4	4	2	1	4	2	1	3	5	3	4	3	3	2
255	333073	19	2	1	3	4	5	3	4	3	3	2	4	3	2	5	3	4	3	2	3	2	4	4	4	4	3	4	3	4	3	4	3	2	3	2	2	3	1	4	2	2	3	3	4	4	4	2	2
256	333079	19	2	1	3	4	3	4	4	4	2	4	4	2	4	2	3	4	5	3	2	3	4	3	2	4	5	4	3	4	3	2	4	2	4	3	5	3	5	1	1	1	2	3	4	4	4	5	3
257	333083	19	2	1	5	5	5	4	5	4	2	2	5	1	1	4	2	2	4	4	1	2	2	5	2	4	2	4	3	1	1	1	1	2	2	4	4	1	1	2	1	1	5	5	2	4	5	2	2
258	333086	19	2	1	5	2	5	1	4	5	4	4	4	3	2	4	2	2	3	4	3	4	4	4	4	5	2	5	5	4	2	1	3	4	4	4	4	3	2	4	2	2	4	3	3	4	2	2	4
259	343005	19	1	1	4	5	4	3	5	2	3	4	4	3	2	4	4	3	2	2	2	4	3	4	4	4	4	3	3	2	2	3	2	2	3	4	4	3	2	4	3	2	3	5	2	3	3	2	2
260	343018	19	1	1	5	4	4	2	5	4	3	4	4	4	2	4	2	3	3	1	2	5	4	4	4	4	4	4	4	2	2	4	2	4	2	4	4	2	2	4	2	2	4	4	4	4	4	2	4
261	343020	19	1	1	1	3	1	1	1	5	1	3	3	3	5	5	3	2	3	3	3	3	3	3	3	3	3	3	3	3	3	3	4	4	3	1	3	3	2	3	3	3	3	3	3	3	3	5	3
262	343021	19	1	1	2	4	3	2	3	3	1	3	4	2	1	2	2	2	2	3	2	3	2	3	2	3	2	2	3	2	2	2	2	2	3	2	2	2	2	2	3	3	3	2	2	2	2	3	3
263	343022	19	1	1	2	4	4	5	4	4	3	5	4	2	3	3	4	3	2	3	2	2	3	4	5	5	4	5	4	4	4	2	2	5	3	4	4	2	2	4	3	3	4	3	3	4	2	2	2
264	343039	19	1	1	5	3	3	4	4	2	2	3	3	2	1	3	3	3	3	2	2	5	2	3	5	4	5	4	3	2	3	2	2	2	3	5	4	3	3	4	3	2	2	5	2	3	4	2	4
265	343041	19	2	1	5	2	4	1	5	4	4	4	5	4	1	5	2	3	3	4	3	4	4	4	2	4	3	4	2	2	1	4	4	2	2	3	4	2	1	4	2	2	5	3	1	4	2	1	3
266	343043	19	2	1	2	2	3	2	3	2	3	2	2	3	2	3	4	3	2	2	2	3	3	3	3	4	3	3	3	3	3	3	3	3	3	3	3	3	3	3	3	3	3	3	3	3	3	3	3
267	343053	19	2	2	2	3	4	4	4	3	3	2	3	4	3	3	3	4	3	2	3	3	4	2	4	4	4	4	4	2	2	3	2	4	3	3	4	2	2	4	3	3	4	4	4	4	4	3	2
268	343065	19	2	1	4	5	2	2	4	1	3	3	4	4	4	4	3	3	2	2	2	4	5	5	4	4	3	4	4	4	2	3	1	3	2	4	3	1	1	3	1	1	2	5	3	3	3	2	3
269	343067	19	2	1	3	4	3	4	5	4	3	2	4	3	2	4	4	2	2	2	2	5	3	4	4	2	4	4	5	2	2	2	2	4	3	4	4	2	2	4	2	2	4	4	2	4	4	2	2
270	343071	19	2	1	3	5	5	4	5	3	1	5	2	4	3	2	4	5	3	2	5	3	3	2	4	5	5	5	2	1	2	1	1	1	4	4	4	3	4	1	4	3	1	5	1	4	4	2	4
271	343084	19	2	1	3	5	5	2	5	2	3	2	4	4	2	4	2	2	3	3	2	4	3	5	3	4	3	4	3	4	2	2	3	3	2	3	3	3	2	4	3	1	4	5	2	4	4	2	2
272	353033	19	2	2	3	4	5	3	4	2	3	4	3	3	2	4	3	2	3	1	3	5	3	5	4	3	5	5	3	3	3	3	2	1	3	4	4	2	1	3	3	1	2	4	3	3	2	2	3
273	353119	19	2	1	3	5	4	2	5	1	2	2	4	1	3	5	2	3	2	2	4	5	4	4	3	5	3	4	5	2	1	2	1	2	2	3	5	3	1	5	3	2	3	5	2	5	4	1	2
274	353127	19	2	1	3	4	2	1	4	3	4	4	3	2	2	2	3	2	3	2	3	4	4	2	4	4	3	4	3	4	3	4	2	3	3	4	4	2	1	4	3	1	5	4	3	4	4	2	4
275	353139	19	2	1	3	4	4	2	5	2	2	3	4	2	2	5	3	3	3	2	3	2	3	4	4	5	3	5	4	3	2	2	2	3	2	2	4	4	2	4	3	2	4	5	3	4	4	3	4
276	363019	19	2	1	3	5	5	1	5	3	2	3	4	4	1	4	2	4	3	3	2	3	4	4	4	4	4	3	2	3	1	1	2	2	3	4	4	4	2	4	4	1	3	5	3	2	2	1	4
277	363036	19	2	1	3	4	4	1	5	3	3	3	4	2	1	5	4	3	3	3	2	4	4	3	3	3	3	4	4	4	3	2	3	4	2	3	3	2	1	3	1	1	2	4	3	2	4	2	2
278	363039	19	2	1	3	5	4	3	5	3	3	3	3	4	3	4	3	3	2	3	3	5	3	4	4	5	4	4	3	4	3	3	2	3	4	3	3	1	2	4	2	2	3	5	2	4	3	1	1
279	373026	19	1	1	2	3	3	4	5	2	3	4	4	3	2	4	3	2	3	3	2	5	3	4	3	4	5	5	3	4	3	3	2	2	3	3	4	3	3	3	4	3	5	3	2	4	4	2	3
280	373030	19	1	1	3	4	3	3	3	4	3	3	3	3	3	4	3	2	4	3	3	4	3	3	4	4	3	4	2	4	4	2	2	2	3	3	4	2	2	4	3	2	2	4	3	4	4	3	2
281	373042	19	2	1	5	4	3	3	3	2	2	2	3	3	2	4	3	3	3	3	2	3	3	4	4	3	4	4	2	3	2	2	2	2	3	3	4	3	2	3	3	2	2	4	2	3	3	2	3
282	373043	19	2	1	5	5	3	2	4	2	2	3	1	2	1	3	3	1	3	2	4	4	3	4	4	4	4	3	2	2	2	1	3	4	3	4	4	2	1	4	3	1	4	4	3	4	3	2	4
283	373056	19	2	1	2	5	5	4	4	3	4	4	4	3	3	4	3	3	3	3	3	4	4	3	4	4	4	3	4	4	3	3	3	4	3	4	4	4	3	3	3	2	4	4	3	4	3	2	2
284	373058	19	2	1	2	4	4	4	5	2	3	3	4	3	3	3	2	3	2	2	2	4	4	4	4	4	4	4	3	3	2	4	2	3	4	3	4	3	2	4	3	2	4	4	4	4	4	3	4
285	373061	19	2	1	5	5	5	1	5	1	3	3	3	3	3	3	3	3	3	3	3	3	3	3	3	3	3	3	3	3	3	3	3	3	3	3	3	3	3	3	3	3	3	3	3	3	3	3	3
286	383033	19	2	2	4	5	3	4	5	2	3	3	2	3	5	3	2	3	3	5	3	4	5	3	4	5	5	5	3	4	1	4	3	2	2	3	3	4	2	3	4	4	5	5	2	5	4	2	5
287	130045	19	2	1	3	5	4	3	5	3	3	3	3	3	2	4	3	2	4	4	3	4	3	3	4	4	4	3	4	3	3	2	3	3	3	3	4	3	3	3	3	2	2	4	3	4	3	2	2
288	130047	19	2	1	3	4	4	4	4	2	3	2	4	3	1	3	5	5	3	2	4	4	4	1	3	3	4	3	3	1	2	4	3	3	2	3	3	4	2	3	2	2	4	3	2	4	4	3	3
289	130056	19	2	1	4	4	5	4	5	3	2	4	3	4	4	4	2	3	3	2	3	4	4	3	4	4	4	4	3	3	2	2	4	4	3	4	4	3	4	4	3	3	4	4	3	4	4	2	2
290	130061	19	2	1	5	5	4	2	4	2	2	3	4	3	4	5	1	3	3	2	1	4	3	4	4	4	5	4	4	4	2	2	2	2	2	4	4	2	2	5	2	1	3	4	1	4	2	2	3
291	130080	19	2	1	3	4	4	4	4	3	3	3	4	4	3	4	3	3	3	3	2	4	4	2	4	3	3	3	3	3	2	3	2	3	3	4	3	3	2	3	2	2	4	4	3	4	3	2	2
292	130083	19	2	1	3	4	5	1	5	1	1	1	3	4	1	4	1	2	2	3	2	5	4	2	4	3	2	4	4	1	3	2	1	1	3	5	4	3	1	3	3	1	1	5	1	5	5	1	4
293	120003	19	2	1	4	4	3	2	5	1	3	4	4	2	1	2	3	1	2	2	2	4	4	1	5	5	4	4	3	3	2	1	3	2	4	4	5	2	2	4	3	1	3	5	2	5	4	3	4
294	120005	19	2	1	4	4	3	2	5	2	3	2	4	2	1	5	4	2	4	3	2	4	3	4	4	4	2	4	4	4	2	2	2	2	2	4	4	2	2	4	3	2	3	5	3	3	2	1	2
295	120020	19	2	1	4	5	4	3	5	3	2	2	4	3	2	4	2	3	4	2	1	4	4	5	5	3	3	5	3	3	2	2	2	3	3	4	4	2	1	4	4	3	4	5	2	3	2	1	4
296	120032	19	2	1	3	5	4	1	5	3	3	3	4	2	1	3	3	1	3	3	3	5	3	4	4	3	3	4	3	3	2	1	1	1	2	3	4	1	1	5	2	1	4	5	1	4	2	1	4
297	120036	19	2	1	2	5	5	1	5	2	5	4	4	3	1	5	3	1	5	3	1	4	4	4	4	4	4	4	3	2	2	1	1	5	3	4	2	3	1	3	3	1	3	5	2	2	4	2	2
298	120046	19	2	2	5	5	3	2	5	2	1	2	4	1	2	5	3	4	4	2	1	5	5	5	4	4	4	3	3	2	2	1	1	1	1	4	2	2	2	4	2	1	1	4	1	3	4	2	1
299	120066	19	2	2	1	5	2	2	5	2	3	1	3	2	2	4	3	2	3	2	3	4	4	3	4	4	3	4	2	2	2	3	2	3	2	4	4	2	2	4	3	3	3	5	2	2	3	1	4
300	120103	19	2	1	3	5	4	5	5	3	4	4	2	3	4	2	5	4	4	3	3	5	5	5	5	5	4	4	3	5	1	2	2	4	3	3	5	4	3	5	3	2	3	4	1	3	4	1	1
301	120111	19	2	1	3	3	4	1	5	3	3	3	2	2	1	5	1	1	1	3	1	4	4	4	3	3	2	3	5	3	2	1	1	3	3	3	2	1	1	3	1	1	4	5	3	3	1	1	3
302	120113	19	2	1	1	4	3	3	5	4	3	3	4	3	2	4	3	3	3	3	2	4	4	4	4	4	4	4	3	4	3	2	2	3	3	4	3	2	2	3	2	2	4	3	3	2	2	2	2
303	120120	19	2	1	1	5	5	4	5	4	5	4	5	4	5	4	1	4	5	4	5	4	5	4	5	5	4	2	4	5	5	5	4	5	4	5	4	4	5	5	4	5	4	5	4	5	4	5	5
304	120134	19	2	1	1	4	4	4	4	4	2	4	3	2	4	4	2	2	4	2	4	4	2	4	2	2	4	4	3	3	4	3	3	4	2	2	2	2	4	4	4	4	4	2	2	2	2	2	2
305	120165	19	1	1	1	4	3	3	5	4	3	4	4	3	4	4	3	2	2	2	2	3	3	3	4	4	4	4	3	1	3	2	3	4	2	4	2	2	4	4	2	3	3	3	3	3	2	2	4
306	210035	19	2	1	4	5	5	1	5	2	3	3	2	3	1	4	2	1	3	1	4	4	4	5	4	4	5	4	2	3	3	1	2	2	3	3	3	1	1	4	1	1	5	1	3	2	5	4	4
307	210081	19	2	1	1	4	4	1	1	1	1	3	3	4	1	3	3	4	4	4	4	4	3	4	4	4	4	4	4	3	1	2	3	4	4	4	4	3	1	3	3	1	2	4	3	4	3	1	3
308	210136	19	2	1	5	4	3	3	4	3	2	3	3	2	3	4	3	3	3	3	3	4	4	3	3	4	3	4	2	4	3	3	3	2	3	3	4	2	2	4	3	2	3	4	3	3	4	2	2
309	210151	19	2	1	2	5	5	5	5	4	3	3	5	3	3	4	3	3	3	3	4	4	5	4	3	4	4	4	4	3	3	4	5	5	4	4	4	3	2	4	2	1	4	3	4	4	3	1	3
310	210170	19	1	1	5	4	4	4	3	4	4	5	2	1	2	3	2	4	4	3	4	4	2	2	2	2	2	4	4	4	4	4	3	3	3	3	3	3	3	3	3	3	3	4	4	2	2	1	5
311	220050	19	2	1	5	4	3	4	5	1	1	3	4	3	1	3	4	1	3	3	2	4	3	5	4	4	4	4	3	3	3	2	2	2	3	4	4	3	2	3	3	2	2	4	2	3	4	2	3
312	220059	19	2	1	4	5	4	2	5	3	3	3	3	3	2	5	2	1	3	4	1	5	4	5	3	3	2	4	4	4	2	1	1	2	1	5	1	3	1	3	3	1	3	5	5	3	4	1	1
313	230006	19	2	1	3	5	5	3	5	2	2	3	1	3	4	4	3	3	2	2	2	5	2	3	4	4	5	4	2	3	2	3	1	3	2	3	4	2	2	3	2	2	4	3	2	4	3	2	2
314	230069	19	2	1	5	5	3	2	5	2	3	3	4	3	2	4	2	2	3	2	2	4	3	4	4	4	4	4	3	3	2	2	2	2	2	4	3	2	1	4	2	1	4	5	3	3	2	2	4
315	230092	19	2	1	5	5	4	3	5	2	3	4	4	3	2	4	3	1	2	2	5	5	5	5	5	5	5	5	4	2	2	2	2	2	2	3	5	4	2	4	2	1	4	5	4	5	5	1	4
316	230147	19	2	1	3	3	4	2	4	3	2	2	4	3	2	3	2	2	3	4	1	3	3	3	4	5	5	2	3	1	2	2	2	5	3	3	4	3	2	3	2	1	1	5	2	3	4	2	3
317	313017	19	2	1	4	4	5	2	5	2	1	2	4	3	2	5	2	1	5	1	2	4	1	3	4	5	4	4	2	2	1	2	2	1	1	4	4	1	1	3	2	1	3	5	1	3	3	1	4
318	333001	19	2	1	4	4	3	1	4	3	2	1	2	4	1	3	2	1	4	3	4	4	4	4	4	5	4	4	4	3	1	1	3	2	2	2	2	2	2	4	2	1	3	4	4	4	2	2	4
319	333023	19	2	3	2	4	2	2	4	4	4	4	4	4	3	3	2	3	3	3	4	4	4	4	4	4	4	4	3	4	3	3	3	3	4	4	4	3	2	4	3	2	4	3	3	3	3	2	4
320	333053	19	2	1	1	4	3	4	5	2	2	3	2	1	2	4	1	1	4	2	2	5	4	4	4	4	4	4	2	2	2	1	2	3	2	4	4	3	2	4	2	1	4	5	2	4	3	2	4
321	333054	19	2	1	3	4	4	2	3	2	3	4	4	3	2	3	3	2	3	2	3	3	4	2	4	4	5	4	3	3	4	4	3	3	3	3	4	4	2	3	4	2	3	4	3	3	3	3	4
322	333062	19	2	1	3	5	4	2	5	1	3	4	3	3	1	4	3	1	3	4	1	4	4	4	4	4	2	4	3	2	1	2	1	2	2	4	3	1	1	4	2	1	2	5	2	4	4	2	2
323	333067	19	1	2	4	5	3	3	4	2	3	2	4	2	2	4	3	3	2	2	2	4	3	4	4	3	4	3	2	4	2	2	2	2	3	3	4	3	2	3	4	2	4	3	2	4	4	2	2
324	333074	19	2	1	4	5	1	3	5	3	3	3	3	3	3	5	1	5	3	4	2	5	4	3	3	3	1	5	3	5	2	5	1	3	1	5	3	3	1	3	3	2	4	4	3	4	3	1	1
325	333076	19	2	1	5	5	3	2	4	4	2	3	4	3	1	4	2	2	4	2	3	4	4	4	4	4	4	3	3	4	2	4	3	4	4	3	4	2	1	3	2	2	3	4	4	4	4	2	4
326	333077	19	2	1	4	4	4	3	4	2	2	3	4	2	2	3	2	1	3	2	1	3	4	4	4	3	4	4	2	3	2	2	2	2	3	3	3	2	2	4	3	3	2	3	2	3	2	2	2
327	333085	19	2	1	2	5	4	2	4	2	2	2	3	2	2	4	2	2	2	1	2	3	2	4	4	4	4	4	4	3	3	2	2	2	3	3	4	2	2	3	3	2	2	4	2	2	4	2	4
328	333094	19	2	1	3	5	4	3	5	3	3	3	4	5	2	5	4	3	3	2	2	5	4	4	4	4	4	5	2	4	2	3	3	2	3	4	4	2	2	5	3	2	3	4	3	4	3	2	4
329	333097	19	2	1	5	5	3	4	5	3	4	3	4	3	5	5	3	4	2	2	4	4	3	4	4	4	4	5	3	4	2	4	3	3	2	4	3	2	2	4	2	3	4	5	4	4	2	3	2
330	343006	19	1	1	5	5	4	5	4	3	3	3	2	2	2	4	3	3	2	2	2	4	3	3	3	4	3	4	3	2	3	3	2	2	3	3	3	3	3	4	3	3	4	3	3	3	4	3	2
331	343009	19	1	1	2	3	5	4	5	4	3	2	4	3	4	4	2	4	4	2	3	3	2	5	4	5	2	4	3	1	2	4	2	2	2	4	4	1	4	4	2	3	5	4	2	5	4	2	4
332	343012	19	1	1	5	4	5	3	5	2	3	2	4	3	3	4	3	2	4	4	2	5	3	5	5	4	1	4	2	2	2	4	2	3	2	5	3	1	3	5	2	5	4	5	1	4	3	1	4
333	343028	19	1	1	4	5	5	5	5	2	1	3	3	3	3	3	2	1	3	2	2	3	3	3	4	4	3	5	3	2	2	3	3	3	2	3	4	3	3	4	3	3	3	4	3	3	4	3	3
334	343037	19	1	1	5	4	3	1	5	1	3	3	4	2	1	5	3	3	3	2	2	4	3	4	4	3	2	3	3	2	3	2	1	2	1	5	4	1	1	4	2	1	2	5	1	5	5	2	3
335	343046	19	2	1	4	5	3	1	5	1	1	3	3	1	1	4	3	1	3	3	1	5	3	2	3	5	3	5	2	2	1	1	1	3	2	3	4	1	1	3	1	1	1	5	3	3	5	2	3
336	343048	19	2	1	2	4	3	4	5	3	4	3	4	2	2	4	2	4	3	2	3	5	4	3	4	4	4	4	2	4	2	4	2	4	3	4	4	4	2	3	3	2	3	4	2	4	4	2	4
337	343052	19	2	1	1	4	4	2	5	5	3	2	2	3	1	2	5	4	3	2	5	4	5	1	5	4	5	3	1	5	1	5	4	4	2	3	2	4	5	4	4	3	5	3	2	4	4	3	4
338	343063	19	2	1	4	5	4	2	4	3	4	4	4	2	2	4	4	3	2	2	2	4	3	4	3	5	2	4	3	5	2	4	2	5	3	3	5	2	2	5	3	2	5	4	2	3	3	2	4
339	343066	19	2	1	3	4	4	2	4	3	2	3	2	3	2	4	3	3	4	2	2	5	3	4	4	4	4	4	2	2	2	2	2	4	3	4	4	2	2	4	2	1	4	4	2	4	3	2	4
340	343069	19	2	1	2	5	4	2	5	3	4	3	2	2	2	4	2	3	3	2	3	4	3	4	4	4	3	5	4	4	4	2	2	4	2	4	4	2	1	4	2	2	5	4	2	2	3	2	2
341	343072	19	2	1	4	5	5	4	5	2	5	2	2	2	2	4	2	2	2	2	2	5	4	5	5	5	4	5	2	1	2	2	2	2	2	4	4	2	2	4	2	2	5	4	2	4	4	2	3
342	343085	19	2	1	3	5	3	1	4	3	3	3	3	3	3	3	3	3	3	3	3	3	3	3	3	3	3	4	2	2	2	2	2	4	3	3	3	3	3	3	3	3	3	3	3	3	3	3	3
343	353007	19	1	1	5	5	3	4	5	2	3	4	3	5	5	4	3	3	3	3	3	4	5	5	5	4	2	5	3	2	4	5	2	3	2	5	3	2	5	4	3	3	3	5	3	3	5	2	2
344	353008	19	2	1	2	4	4	2	4	2	3	2	4	2	3	2	3	3	3	4	2	2	4	4	2	4	3	4	3	3	2	2	2	3	4	4	3	2	2	4	2	2	4	3	2	3	2	2	2
345	353011	19	2	1	2	4	4	3	5	2	3	4	2	4	3	4	3	3	3	2	2	4	4	4	4	4	4	4	4	3	2	2	2	2	2	4	3	3	3	4	3	3	3	5	3	4	3	2	3
346	353029	19	1	1	4	4	4	4	5	2	1	3	4	4	4	4	1	2	4	3	4	4	4	4	4	4	5	5	3	2	4	4	2	3	2	4	5	1	4	4	2	4	4	3	3	4	4	2	2
347	353035	19	1	1	4	4	4	2	4	2	3	3	3	3	2	4	3	3	3	2	3	3	4	4	3	4	2	4	3	2	2	4	3	2	2	4	3	3	3	4	2	2	3	4	3	4	3	2	3
348	353045	19	1	1	4	5	3	5	5	1	1	3	5	2	3	5	5	3	3	3	2	5	1	4	1	4	1	5	4	1	3	4	1	3	1	3	3	1	2	3	1	3	4	5	3	4	2	2	1
349	353112	19	2	1	2	3	3	2	4	3	3	3	4	2	2	4	3	2	3	3	3	4	3	2	3	2	2	4	4	4	2	2	2	3	3	4	3	2	1	4	2	1	4	5	3	3	4	1	1
350	353113	19	2	1	4	3	5	4	5	4	3	3	4	2	2	2	1	1	2	2	4	4	3	4	4	5	3	5	2	2	3	2	1	1	2	4	4	2	1	2	2	1	2	5	2	4	4	2	1
351	353115	19	2	1	4	5	3	2	5	2	4	2	4	3	2	4	3	2	3	2	3	4	4	4	3	4	4	5	4	3	3	2	3	2	3	4	4	3	2	4	3	2	3	5	3	4	4	2	3
352	363014	19	2	1	2	4	4	2	5	1	2	2	4	3	2	3	3	1	2	3	3	4	2	4	4	4	2	4	3	2	2	2	2	3	3	3	4	3	2	3	3	2	2	4	2	3	3	2	4
353	363032	19	2	1	2	3	4	3	5	3	3	2	3	2	2	3	3	3	3	3	2	4	3	3	3	3	3	3	2	3	3	2	2	2	3	3	2	3	2	3	2	3	4	5	3	2	3	2	2
354	363035	19	2	1	3	4	3	3	5	3	3	3	3	3	2	3	3	3	3	2	3	4	4	2	4	3	4	3	4	2	4	2	1	3	3	4	4	3	1	4	2	1	4	3	3	2	4	2	3
355	363037	19	2	1	3	5	5	1	5	2	2	3	3	4	3	4	2	2	3	2	4	4	3	3	4	4	4	4	2	1	1	1	2	2	2	3	4	2	3	5	4	1	4	5	3	4	5	3	4
356	373007	19	1	1	2	5	4	3	5	2	3	4	2	2	2	4	3	2	4	2	2	2	3	3	2	1	2	5	3	1	2	3	2	4	2	4	4	2	3	4	3	3	2	4	3	3	4	2	3
357	373020	19	1	1	2	5	2	2	3	2	3	1	4	3	3	5	3	3	5	3	3	5	3	5	5	4	3	5	4	3	1	1	3	4	2	3	4	2	1	3	2	2	4	3	3	4	4	1	3
358	373039	19	2	1	2	3	2	2	5	2	3	4	4	3	4	3	2	4	3	2	3	5	5	3	5	4	3	4	4	3	1	2	3	3	3	4	4	3	2	4	3	2	4	2	4	3	4	3	4
359	373067	19	2	1	4	5	4	3	4	3	2	2	3	2	2	3	1	1	3	1	2	3	2	5	3	4	3	4	2	2	2	3	2	1	2	3	3	3	1	4	2	1	5	5	3	4	2	1	2
360	373069	19	2	1	2	4	4	2	4	3	3	2	3	4	2	3	3	4	3	2	2	4	4	4	4	4	5	4	3	2	2	2	3	3	2	4	4	3	2	3	2	2	4	3	3	2	4	2	4
361	383027	19	2	1	5	4	5	3	4	2	2	2	4	2	2	4	3	3	2	2	2	4	4	4	3	4	3	5	3	4	2	3	2	1	3	3	4	3	2	5	3	2	3	5	1	4	4	2	4
362	383074	19	2	1	3	4	4	3	4	2	4	3	4	3	2	4	1	5	4	2	2	4	4	4	4	4	4	4	3	2	4	1	3	4	1	4	4	2	1	4	2	2	4	4	4	3	4	2	4
363	130012	19	2	1	2	4	4	3	5	4	3	3	4	2	2	4	4	2	4	2	3	4	3	4	4	4	3	4	3	2	4	2	2	2	3	4	4	2	2	3	2	2	3	3	3	4	4	2	3
364	130015	19	2	1	3	4	3	2	5	3	3	3	3	3	3	4	3	3	2	2	2	4	4	5	4	4	4	4	4	2	2	1	1	2	2	5	4	2	1	3	2	1	4	5	3	4	3	1	3
365	130021	19	2	1	4	4	3	5	5	2	3	3	4	2	1	4	2	1	4	2	1	3	4	4	4	5	3	4	3	3	1	2	2	1	4	3	4	3	2	3	2	1	5	5	3	5	3	2	4
366	130023	19	1	1	4	4	4	2	4	3	3	3	4	4	1	4	4	2	4	3	3	3	4	4	4	4	4	3	4	5	4	2	3	4	3	3	3	3	1	4	3	2	3	4	4	3	4	3	1
367	130029	19	2	1	4	4	2	3	4	3	5	4	4	2	3	2	2	2	4	4	5	3	5	5	5	5	3	4	3	2	2	2	3	2	4	3	5	2	1	4	3	3	4	4	3	5	4	3	4
368	130036	19	2	1	3	5	5	4	3	3	2	2	4	3	2	4	3	1	3	2	3	3	2	2	3	3	4	4	3	2	2	1	2	4	2	3	4	2	1	4	2	2	4	4	2	4	3	2	2
369	130044	19	1	1	3	5	4	2	4	3	4	3	4	5	2	4	1	3	2	4	3	3	4	3	2	3	2	5	3	1	2	2	3	3	2	2	2	2	3	3	3	3	4	3	4	5	2	2	2
370	130057	19	2	1	4	5	3	2	4	3	3	2	4	3	2	2	3	2	2	4	4	4	2	5	4	4	4	4	2	3	4	2	2	2	2	4	4	2	2	4	2	2	4	5	2	4	2	2	4
371	130072	19	2	1	2	5	3	3	5	2	1	4	3	3	4	4	2	1	4	4	2	5	2	2	3	2	5	4	3	2	1	4	2	2	2	4	2	3	2	4	4	3	2	4	2	3	4	3	4
372	130073	19	2	1	3	4	4	4	4	3	2	2	2	2	2	4	2	2	2	2	2	4	4	2	4	2	4	4	2	4	2	2	2	2	2	4	2	2	2	2	2	2	2	4	2	4	4	2	2
373	130075	19	2	1	1	4	3	2	5	4	3	4	2	2	1	4	2	3	2	2	3	5	3	4	4	4	2	4	3	3	2	4	3	4	3	5	3	3	1	4	3	2	4	4	2	5	3	2	4
374	130076	19	2	1	2	4	4	4	4	3	3	2	3	3	4	2	4	2	3	2	2	4	4	2	4	4	2	3	4	3	4	2	3	2	2	3	4	2	2	4	2	2	4	4	2	2	4	2	2
375	130077	19	2	1	4	5	4	2	5	2	2	3	4	1	1	4	2	2	4	4	4	4	4	1	4	4	1	3	2	2	2	2	2	3	2	3	4	1	1	1	1	1	5	4	1	4	2	2	2
376	130078	19	2	1	4	5	5	4	5	3	2	4	4	3	3	4	2	3	3	2	2	4	3	4	5	4	4	4	3	3	2	3	2	3	3	4	4	2	2	3	2	3	3	4	2	4	4	3	4
377	130081	19	2	1	3	5	3	1	5	2	2	3	3	4	1	3	4	2	2	3	3	4	3	2	3	3	3	3	4	4	2	2	3	4	3	4	4	3	1	3	2	1	4	4	2	1	1	1	1
378	130082	19	2	1	3	5	4	3	4	4	3	3	4	2	1	3	3	4	3	2	2	4	4	4	4	4	4	4	2	3	3	2	3	2	3	4	4	3	3	4	2	2	4	4	2	4	4	2	4
379	120008	19	2	1	4	5	4	3	4	2	3	2	3	1	1	3	3	3	2	4	2	2	2	2	4	4	3	4	3	2	2	1	2	5	3	4	4	3	1	4	1	1	4	4	1	4	3	1	2
380	120028	19	2	1	5	5	4	2	4	1	3	3	4	3	2	4	2	1	3	3	2	4	4	4	4	4	4	4	3	4	2	3	2	2	2	3	4	2	1	3	3	4	2	4	2	3	1	3	4
381	120034	19	1	1	2	4	5	5	4	2	2	4	4	3	3	4	2	3	3	1	2	2	4	5	4	4	3	4	3	3	1	4	1	3	3	5	2	2	2	4	2	2	1	5	3	3	5	1	4
382	120063	19	2	1	5	4	3	3	5	2	3	3	4	2	2	4	3	2	2	2	2	5	4	3	3	2	4	4	3	1	4	4	2	2	2	4	3	3	2	4	2	2	4	4	2	4	4	3	2
383	120065	19	2	1	3	5	5	2	5	2	3	4	1	4	1	5	3	3	5	2	1	3	3	4	3	4	4	4	3	5	1	2	1	1	1	3	4	1	1	4	1	1	2	5	1	3	3	2	1
384	120078	19	2	1	2	4	3	1	5	4	3	2	5	2	1	4	2	2	2	2	4	3	3	5	4	4	2	5	2	2	2	2	3	5	3	4	4	1	1	4	1	1	3	5	2	2	1	1	2
385	120081	19	2	2	1	5	3	3	4	3	3	3	4	2	2	4	4	3	4	3	4	5	4	5	4	5	4	4	2	4	2	2	3	4	4	3	4	3	1	4	2	3	4	5	1	4	2	1	1
386	120087	19	2	2	3	5	4	3	4	4	4	2	3	2	1	4	3	2	3	2	4	5	4	5	4	5	4	5	2	2	2	2	1	3	4	4	4	3	1	4	1	1	3	5	2	4	3	1	2
387	120093	19	2	2	5	5	3	2	4	2	4	4	4	2	2	3	2	4	3	2	2	5	4	3	4	4	5	3	4	4	4	4	2	3	3	4	4	3	3	4	3	2	4	4	3	4	3	1	1
388	120102	19	2	1	3	4	4	4	4	4	4	3	3	2	3	3	3	2	3	3	3	3	4	3	4	4	4	4	3	3	3	3	2	2	3	2	4	3	2	4	2	3	3	4	2	4	3	2	2
389	120122	19	2	1	2	3	3	3	4	3	3	4	2	1	1	4	3	3	2	3	4	3	3	3	2	2	4	2	4	4	2	2	2	3	2	3	2	3	2	4	3	2	3	4	3	3	4	2	4
390	120127	19	2	1	3	4	4	2	5	2	3	4	4	2	1	5	1	4	3	2	3	4	3	1	4	4	4	4	4	5	2	1	2	4	4	4	4	3	1	4	2	1	4	4	2	2	2	2	2
391	120128	19	2	1	3	5	5	3	4	3	3	5	3	3	3	3	3	3	4	2	3	4	4	4	4	5	5	3	3	3	2	3	3	3	3	3	4	3	3	4	3	3	4	3	3	3	3	3	4
392	120132	19	2	1	3	4	4	3	4	4	3	3	4	2	4	3	3	2	2	2	3	3	4	4	4	5	3	4	1	3	2	2	2	1	3	4	4	3	1	3	2	1	4	4	1	3	4	2	4
393	120133	19	2	1	3	4	4	4	5	4	3	3	4	2	2	4	2	3	2	4	4	3	4	3	4	5	4	4	2	2	2	4	3	4	4	3	4	4	4	4	3	2	5	4	1	4	2	2	3
394	120143	19	2	1	3	4	4	2	5	3	3	4	3	3	3	4	1	1	3	2	4	5	5	5	5	5	5	5	2	1	1	2	2	1	2	3	3	3	2	5	4	3	5	3	2	4	2	2	2
395	120156	19	2	1	5	5	4	3	4	3	2	3	4	1	3	4	3	4	2	2	3	4	3	4	4	4	4	2	2	3	2	1	2	3	3	4	4	2	1	3	2	1	2	4	3	4	4	1	2
396	120157	19	2	1	5	5	2	3	5	3	3	3	4	4	3	4	2	2	2	2	3	4	5	4	4	4	2	4	4	4	4	4	2	4	4	4	4	2	2	4	2	3	4	4	4	4	3	2	4
397	120162	19	2	1	5	5	5	1	5	1	3	2	4	1	1	5	3	1	4	2	2	4	4	5	4	4	4	4	4	2	1	1	1	1	3	3	4	3	1	3	1	1	3	5	1	2	4	2	2
398	120166	19	1	1	1	4	3	4	4	3	4	3	4	2	2	4	3	4	2	4	2	4	4	2	2	4	3	4	4	4	2	2	2	2	2	3	4	1	2	4	1	2	2	4	3	4	4	2	2
399	120171	19	2	1	1	4	4	3	3	3	2	3	4	2	3	4	2	2	3	2	3	2	3	3	3	4	4	3	3	4	2	3	2	3	4	4	4	2	2	3	2	2	4	4	2	3	4	2	2
400	120174	19	2	1	3	4	4	2	5	3	3	2	4	2	2	4	2	2	5	2	2	4	3	4	3	4	3	4	4	2	2	4	3	2	2	4	2	2	1	3	2	1	4	5	2	4	4	2	2
401	120179	19	1	1	5	5	3	4	4	3	2	3	2	3	1	5	2	1	4	3	2	4	1	3	3	4	4	4	1	1	2	3	2	4	2	5	4	1	1	4	1	4	1	4	5	5	5	1	1
402	120183	19	2	1	3	4	4	3	4	4	1	4	3	5	3	3	3	1	3	1	2	3	4	2	3	4	4	4	4	1	1	3	2	2	2	3	4	3	2	4	3	2	3	4	2	5	2	3	4
403	210042	19	2	1	4	5	4	5	5	2	2	2	5	3	2	4	2	2	3	3	3	5	2	5	3	5	4	5	3	2	2	2	2	2	2	4	4	2	2	2	3	2	3	4	2	4	2	2	4
404	210047	19	1	1	5	4	4	4	3	2	3	3	4	4	3	4	3	2	4	2	2	4	3	2	4	4	5	4	2	2	2	3	2	2	2	3	4	2	3	4	2	2	4	4	2	5	3	2	4
405	210074	19	2	1	4	5	4	3	5	2	3	4	3	4	2	3	2	2	3	3	2	5	4	2	4	4	4	4	2	3	1	2	2	3	2	4	4	3	2	4	2	2	3	5	4	2	4	3	4
406	210085	19	2	1	1	4	5	3	5	3	2	2	2	2	3	4	1	2	4	1	2	4	1	2	3	4	2	4	2	2	1	2	1	3	2	3	4	2	2	4	3	2	3	4	2	4	2	3	2
407	210108	19	2	1	4	4	4	4	5	3	2	3	4	3	3	4	3	2	2	2	2	4	3	4	3	4	4	4	2	2	1	2	2	4	3	4	2	2	3	4	3	2	4	4	2	2	4	2	2
408	210117	19	2	1	5	5	5	2	5	3	3	4	4	4	3	4	3	2	4	2	3	5	3	4	4	4	4	4	3	3	2	3	3	3	3	4	2	2	2	3	2	2	4	4	2	4	3	2	3
409	210127	19	1	1	4	5	4	3	5	3	3	3	2	5	3	4	3	2	4	2	3	3	3	5	5	4	4	4	3	3	3	4	3	3	2	4	4	4	3	4	4	3	3	4	3	3	4	2	2
410	210134	19	2	1	3	4	4	3	4	3	2	3	3	2	2	4	3	3	4	2	3	4	3	3	5	5	5	3	3	1	2	2	2	2	3	3	2	3	1	4	3	2	2	5	3	2	3	1	1
411	210137	19	2	1	3	4	3	2	4	3	3	4	4	2	2	4	2	2	2	1	2	4	4	5	4	4	4	2	4	3	2	3	2	3	2	3	4	3	2	4	3	2	4	4	3	3	4	2	2
412	210145	19	2	1	4	4	2	4	3	3	3	4	4	4	3	4	3	2	2	3	4	4	2	4	4	4	4	4	2	2	2	2	2	2	2	4	4	2	2	4	2	2	4	4	3	4	2	2	2
413	210152	19	1	1	5	4	3	3	5	2	4	3	3	3	3	3	2	3	3	2	3	4	4	4	3	4	3	4	4	2	2	2	2	4	3	4	4	3	3	3	3	3	4	4	3	3	4	3	4
414	210154	19	2	1	5	5	4	1	4	4	3	2	4	5	1	4	3	3	4	4	2	5	4	5	4	4	5	5	1	3	2	4	2	1	2	5	4	3	4	4	5	2	4	5	2	3	2	2	4
415	210158	19	2	1	4	5	5	3	4	3	3	2	3	5	3	5	3	2	3	1	2	4	4	4	4	4	5	4	3	1	4	1	3	4	3	3	4	3	1	3	3	1	4	4	2	5	3	2	2
416	210164	19	1	1	5	3	2	2	4	3	3	2	3	2	2	4	3	3	3	2	4	4	2	4	4	4	3	4	4	3	4	2	3	2	4	3	4	3	2	3	3	2	3	4	3	4	4	2	4
417	210171	19	2	1	5	5	2	4	4	2	2	4	4	2	3	4	2	1	3	3	2	1	3	2	4	4	4	4	2	1	3	2	3	2	3	4	4	2	1	2	2	2	4	4	2	4	4	2	4
418	210174	19	2	1	5	5	4	4	4	2	2	4	4	4	3	4	2	2	4	2	2	4	4	4	4	4	4	4	2	2	2	4	2	2	3	4	4	2	2	4	2	2	4	4	2	4	4	2	4
419	220045	19	2	1	3	4	3	2	3	1	3	4	5	2	3	2	4	4	2	4	3	4	4	5	4	3	5	4	3	4	1	3	1	3	2	3	4	4	1	3	2	2	4	4	1	3	2	2	2
420	220056	19	1	1	4	4	4	3	4	3	3	3	3	3	3	4	4	2	4	2	2	3	4	4	4	4	4	4	3	3	3	3	3	3	3	3	4	2	2	3	2	3	3	5	3	4	3	2	2
421	220065	19	2	1	5	5	5	3	5	4	2	4	4	2	1	4	3	2	2	2	1	5	3	4	4	4	4	4	2	4	2	3	2	3	1	4	4	2	1	4	2	1	4	5	4	4	2	2	2
422	220067	19	2	1	3	5	4	3	5	2	3	3	4	4	2	3	3	3	4	2	3	5	3	5	4	4	5	5	3	4	2	1	2	3	2	4	2	1	1	4	3	1	2	5	3	3	4	2	3
423	220068	19	2	1	3	5	4	2	4	5	4	4	3	3	3	5	3	3	3	3	4	2	4	2	4	4	4	3	4	3	2	2	4	2	2	3	3	1	3	4	2	2	4	4	3	2	3	1	3
424	220127	19	2	1	2	5	4	2	4	3	3	2	4	3	2	3	2	3	3	1	2	4	4	4	4	4	3	4	2	4	2	4	2	3	2	4	4	2	2	4	2	1	3	4	1	3	4	2	4
425	230008	19	2	1	4	5	3	3	4	3	3	3	3	5	2	4	2	3	3	4	4	5	3	3	4	4	4	4	2	4	2	4	2	3	4	4	4	4	3	4	1	1	4	4	4	3	4	3	4
426	230015	19	2	2	4	4	3	2	5	2	4	2	4	2	1	4	2	3	2	2	3	3	3	4	4	4	3	3	4	4	3	2	2	4	2	4	3	3	2	4	3	1	4	4	3	4	4	2	4
427	230043	19	2	1	3	5	3	1	4	4	3	2	3	2	1	2	3	3	5	3	4	4	3	2	3	3	2	4	2	4	2	2	3	4	2	3	4	2	1	4	2	1	4	3	3	4	3	2	3
428	230133	19	2	1	5	5	5	4	3	2	3	2	4	3	3	3	4	2	5	2	3	4	5	4	4	4	4	5	2	1	2	3	2	1	3	3	5	4	3	4	2	2	4	5	3	4	4	2	4
429	230151	19	2	1	2	5	4	3	5	3	3	3	4	3	2	4	3	3	3	2	4	4	3	4	4	4	5	5	3	3	1	2	3	4	3	4	4	2	2	4	3	2	3	4	2	3	4	2	4
430	230154	19	1	1	5	1	3	4	3	3	5	3	4	3	3	4	5	3	5	3	5	3	3	2	3	4	4	4	3	3	2	3	3	2	3	4	4	3	3	3	3	3	2	5	2	4	3	1	3
431	230174	19	2	1	2	4	4	2	4	3	3	3	3	3	2	4	4	3	3	3	3	3	4	1	4	4	2	3	3	3	3	2	3	3	3	4	4	3	2	3	2	2	2	4	2	3	2	4	2
432	230175	19	2	1	3	4	3	4	5	2	2	2	3	2	2	3	3	1	2	1	2	5	4	4	3	4	4	4	3	4	2	2	1	2	3	4	4	3	1	4	1	2	4	4	2	4	4	2	2
433	313024	19	2	1	2	4	4	4	4	3	2	3	4	2	4	4	4	2	4	2	2	3	4	3	3	3	4	4	2	2	2	2	3	3	4	3	4	2	3	3	3	2	2	3	3	3	4	2	2
434	313027	19	1	2	2	4	2	4	3	4	2	4	4	2	3	4	3	2	2	4	3	4	2	1	2	5	4	2	3	1	1	3	2	2	3	2	3	3	3	4	3	4	1	4	2	5	4	2	3
435	323019	19	2	3	1	4	4	3	5	3	4	4	4	3	3	4	4	4	4	3	3	4	4	4	4	3	3	4	3	4	2	4	2	4	3	4	4	3	1	5	4	2	4	4	2	4	4	2	3
436	333016	19	2	1	2	4	4	3	5	4	4	3	5	4	4	3	4	1	1	3	5	5	5	3	5	5	4	3	2	1	2	2	2	5	4	3	5	4	3	5	3	4	4	5	2	3	4	2	3
437	333017	19	2	1	5	5	4	2	4	3	2	4	4	3	4	2	2	2	2	2	2	2	3	4	2	4	4	3	3	2	3	2	2	2	4	4	4	2	4	4	2	2	2	4	2	4	2	4	4
438	333070	19	2	1	4	4	4	2	4	2	3	3	4	2	2	3	3	2	3	2	3	4	4	3	4	4	2	3	2	2	1	2	3	3	3	4	4	2	1	4	2	1	2	4	2	4	4	2	3
439	333071	19	2	1	3	4	4	4	5	2	3	2	4	2	2	3	4	1	3	1	3	5	3	5	3	4	4	3	4	2	2	2	2	2	2	3	4	2	3	3	2	2	3	4	2	3	4	2	2
440	333093	19	2	1	4	4	3	4	3	3	2	3	4	3	2	4	2	2	3	2	3	4	3	4	4	4	4	4	3	2	3	2	2	2	3	3	3	2	2	2	3	3	4	4	2	4	4	2	2
441	333095	19	2	1	4	4	4	3	5	2	3	2	4	3	2	3	3	3	4	1	2	2	4	4	4	5	4	4	2	1	1	4	2	3	2	4	2	3	4	4	3	3	2	5	3	2	4	2	2
442	343011	19	1	1	2	4	4	3	4	3	3	3	3	4	4	4	3	4	3	2	2	2	4	4	4	4	4	4	4	1	2	2	2	3	2	2	3	4	2	3	3	2	3	4	4	4	4	2	4
443	343023	19	1	1	5	5	5	3	5	3	4	4	4	2	3	4	4	2	4	2	3	5	2	4	3	4	2	4	2	2	2	2	2	4	2	4	4	3	3	4	2	4	2	4	3	4	4	2	2
444	343027	19	1	1	1	5	5	3	4	3	3	4	4	2	1	5	3	2	2	3	3	3	4	4	3	2	4	5	4	2	1	1	2	4	3	3	4	2	1	5	2	1	4	3	2	3	4	2	1
445	343031	19	1	1	3	5	2	4	5	2	3	4	4	1	3	4	3	2	3	2	3	3	4	3	4	4	3	4	2	4	4	2	2	4	3	4	4	1	2	2	2	2	4	4	4	3	4	2	2
446	343055	19	2	1	2	4	3	2	5	3	3	2	4	2	2	4	3	3	2	4	2	4	4	2	4	4	3	3	3	4	2	2	2	4	2	3	2	1	2	3	2	3	4	5	3	2	4	2	2
447	343057	19	2	1	3	5	4	3	4	2	2	3	3	3	2	4	2	3	3	3	2	4	3	3	4	4	3	4	4	4	3	3	3	4	3	3	4	3	3	3	3	2	4	4	3	3	3	2	2
448	343064	19	2	1		4	3	3	5	3	4	2	4	2	3	3	3	1	3	1	1	5	5	3	5	4	5	4	4	4	4	2	3	1	3	3	3	1	3	4	3	3	4	3	1	3	3	2	1
449	343081	19	2	1	2	5	3	3	4	4	4	3	4	3	2	3	2	2	3	4	4	4	3	2	3	4	3	4	3	4	3	2	3	3	3	2	4	4	2	4	3	2	4	3	3	4	4	3	2
450	343086	19	2	1	1	4	3	4	5	3	3	3	4	2	2	4	2	2	3	3	3	5	4	3	4	4	3	4	4	3	2	2	2	3	2	3	4	2	1	2	2	1	4	4	3	3	2	1	1
451	353009	19	1	2	4	5	3	4	4	3	3	3	3	3	2	4	2	3	3	3	4	4	4	4	4	4	3	4	3	3	2	4	2	2	4	4	4	2	3	3	2	3	3	4	3	4	4	3	2
452	353018	19	1	1	4	4	4	3	4	2	2	3	4	3	3	3	4	2	2	2	2	2	3	2	4	4	4	4	3	1	1	2	2	3	2	2	4	1	2	4	2	3	4	4	2	4	3	2	2
453	353130	19	2	1	2	5	3	2	5	2	3	2	4	3	2	4	3	1	2	4	2	5	4	2	3	4	2	4	2	3	2	1	2	4	2	4	4	2	1	4	2	1	4	5	2	3	4	2	2
454	363008	19	2	1	3	4	3	2	4	3	2	2	4	3	2	3	2	2	3	4	2	3	4	2	4	4	2	4	3	2	2	2	2	4	2	2	3	2	2	2	2	2	4	4	2	4	3	2	2
455	363011	19	2	1	2	3	3	2	5	3	3	3	4	3	2	4	1	3	2	3	3	4	4	2	3	5	3	3	3	1	3	2	4	5	2	4	3	3	3	4	3	3	4	4	4	4	3	2	3
456	363015	19	2	1	3	3	5	2	4	2	2	3	4	3	2	4	3	3	3	2	2	3	4	2	4	4	4	4	3	3	2	2	3	4	4	3	4	2	1	3	2	1	4	4	3	4	4	1	3
457	363028	19	2	1	3	5	4	4	4	4	3	3	4	3	3	4	3	3	4	3	4	3	4	2	4	4	3	4	3	3	2	2	3	2	2	4	4	3	4	4	2	2	4	4	2	2	4	2	4
458	363038	19	2	1		4	4	3	3	3	3	4	4	4	2	3	4	2	3	3	4	3	2	4	4	4	3	4	3	1	2	4	3	4	3	3	4	3	2	4	2	3	3	3	3	4	4	2	3
459	363040	19	2	1	2	5	3	1	5	3	5	4	4	3	1	5	4	4	5	2	4	5	5	2	4	4	4	4	3	1	4	1	2	5	2	4	4	3	2	4	4	2	3	5	5	1	4	3	1
460	363041	19	2	1	2	5	3	4	5	3	3	2	4	2	4	4	3	2	2	2	3	3	4	4	4	4	3	4	4	3	4	3	3	4	3	3	4	2	2	4	3	3	3	4	4	3	4	2	3
461	363047	19	1	1	3	3	5	2	4	4	4	4	4	4	1	3	1	4	5	2	3	3	5	5	4	5	1	5	4	5	4	2	2	3	2	4	3	3	4	3	2	3	4	4	3	4	4	2	1
462	363056	19	1	1	2	5	4	4	5	3	3	4	4	3	2	4	2	3	4	4	2	4	4	3	5	4	3	5	4	4	2	2	3	2	3	4	5	3	4	5	3	5	4	3	4	5	4	2	3
463	363061	19	1	1	3	5	3	4	5	1	3	1	3	4	3	3	4	4	3	4	4	5	3	3	4	4	2	3	3	2	3	3	2	2	2	4	3	2	3	4	2	3	4	4	3	3	4	2	2
464	363063	19	1	1	3	5	2	4	4	3	2	2	4	3	3	4	2	4	3	3	3	4	3	2	3	4	3	4	3	2	5	3	2	2	2	3	4	3	5	4	4	3	2	5	2	4	4	4	1
465	363067	19	1	1	4	4	4	4	5	3	3	2	4	3	3	4	3	1	2	2	3	4	4	4	5	5	2	4	4	2	3	3	3	4	3	2	2	2	2	3	2	3	5	4	3	2	4	2	4
466	363070	19	1	1	2	5	3	5	5	3	3	1	3	3	1	5	3	2	5	3	3	5	2	1	3	5	3	1	3	1	2	5	1	1	1	5	3	5	3	3	1	1	5	5	1	5	5	1	1
467	373003	19	1	1	1	3	4	5	4	4	3	3	3	4	4	3	3	3	4	3	3	3	4	3	4	5	3	4	4	4	2	3	3	3	2	4	3	3	2	3	2	2	4	4	3	2	3	2	2
468	373022	19	1	1	2	5	5	2	1	2	2	3	4	3	2	4	1	1	4	1	2	5	3	4	3	3	4	4	4	1	2	2	1	5	2	5	4	3	1	3	2	1	3	5	4	4	2	5	2
469	130006	19	2	1	3	5	3	3	4	3	3	2	4	2	2	4	4	3	3	4	4	2	4	3	4	4	4	4	3	4	4	2	3	4	4	4	3	2	3	3	3	2	3	3	3	4	4	2	3
470	130010	19	2	1	3	5	3	3	3	4	3	3	4	1	1	3	2	4	2	3	1	3	4	1	1	4	3	3	2	2	1	1	1	2	3	3	4	3	2	2	1	1	5	5	3	4	2	1	1
471	130017	19	1	1	4	5	3	4	5	3	4	3	4	2	3	4	2	4	3	4	2	4	3	3	4	4	2	4	3	4	4	3	3	4	3	4	3	2	3	4	2	3	4	5	3	3	4	1	2
472	130030	19	1	1	2	4	3	3	4	3	5	2	3	2	1	4	3	5	3	3	3	3	2	4	4	4	3	5	3	2	2	3	3	4	3	3	4	4	3	4	3	4	4	3	2	4	3	1	1
473	130037	19	2	1	4	5	3	2	5	1	5	1	4	1	2	4	2	3	3	3	4	5	4	2	4	5	2	4	3	5	2	1	3	4	3	4	4	1	1	4	1	1	5	4	3	3	4	2	1
474	130050	19	1	1	3	3	3	4	5	3	4	2	4	4	1	5	4	4	5	4	4	4	4	4	5	5	3	5	2	3	3	1	3	4	3	4	5	2	1	3	2	1	5	4	4	4	3	1	2
475	130052	19	1	1	3	4	4	3	4	2	3	3	4	3	1	4	4	3	3	2	2	4	4	2	2	4	3	5	3	3	2	3	2	4	2	3	5	2	2	4	3	3	4	4	4	5	5	2	4
476	130053	19	2	1	3	3	2	2	5	3	3	2	4	2	1	3	3	4	3	4	3	4	3	4	3	4	2	4	3	4	4	1	2	3	3	4	4	2	1	4	2	1	3	4	3	4	2	2	4
477	130060	19	1	1	5	4	4	4	4	2	3	3	3	3	2	3	3	4	3	3	2	4	4	4	4	4	3	4	3	2	4	3	2	4	3	4	4	2	4	3	3	3	2	4	3	3	3	4	2
478	130063	19	1	1	2	4	4	3	4	3	2	3	3	2	2	4	3	2	3	3	3	3	3	4	4	4	3	4	3	1	1	2	2	4	3	3	3	1	2	4	3	2	2	3	2	4	4	1	3
479	130067	19	2	1	5	4	4	2	5	2	3	2	4	3	3	4	3	4	2	2	2	2	4	4	4	3	2	3	3	4	2	2	2	3	4	4	2	1	1	3	2	1	3	3	1	4	3	2	2
480	130079	19	2	1	1	4	4	3	5	2	4	3	4	3	4	3	4	4	4	3	2	3	4	3	4	5	3	3	4	2	1	2	2	4	2	3	4	2	2	4	2	2	4	3	2	4	2	2	2
481	120022	19	1	1	2	5	5	1	5	2	5	1	5	3	1	3	3	1	1	1	1	5	5	1	3	3	1	5	3	2	1	1	1	5	2	4	1	5	1	3	1	1	3	5	1	2	1	1	4
482	120069	19	1	1	2	5	3	4	4	2	3	4	2	2	2	4	4	3	3	2	1	3	4	3	4	4	4	4	3	2	1	3	2	4	3	3	4	4	2	4	3	2	4	4	3	2	3	2	2
483	120144	19	1	1	3	5	4	4	5	3	5	4	4	3	4	4	3	2	4	2	2	4	3	3	4	4	5	4	3	2	3	2	2	4	4	3	3	4	3	4	2	3	3	3	3	4	3	2	3
484	120147	19	1	1	1	5	4	3	5	2	3	2	4	2	3	3	2	2	2	2	2	3	3	4	4	4	2	4	4	3	2	3	2	3	2	3	2	2	2	3	2	3	4	5	3	4	4	2	3
485	120149	19	1	1	2	4	4	4	3	4	4	2	4	2	4	3	1	5	1	1	4	1	3	4	3	4	4	2	4	5	3	3	3	4	4	3	4	3	2	2	2	3	3	3	2	4	3	2	1
486	120152	19	2	1	4	4	4	4	5	2	3	2	4	2	2	4	2	1	2	3	2	3	2	4	3	4	2	2	3	2	4	1	1	1	2	4	4	1	1	3	2	1	3	5	1	4	2	1	1
487	120177	19	1	1	1	5	3	3	5	5	5	1	5	2	1	5	5	5	1	5	3	5	3	1	1	5	3	4	5	2	4	1	3	5	4	1	5	3	2	1	1	3	5	4	2	3	3	1	1
488	210008	19	2	1	5	4	3	2	5	2	3	2	3	3	1	5	1	1	5	3	3	5	4	4	4	4	3	4	2	4	3	1	1	3	4	4	4	4	1	4	3	1	4	1	3	4	4	2	3
489	210013	19	2	1	5	4	4	4	5	2	2	1	4	3	3	4	4	3	4	3	5	4	3	4	4	3	3	4	3	2	2	2	2	3	2	3	2	3	1	4	3	2	4	2	3	3	1	2	3
490	210015	19	2	1	3	4	3	2	3	5	3	2	3	3	1	4	1	2	1	2	3	5	3	4	5	3	4	4	3	4	2	1	1	4	2	5	3	2	1	4	3	2	2	5	2	2	4	1	1
491	210058	19	2	1	3	3	3	5	3	2	3	3	4	2	2	3	4	3	2	2	2	2	3	2	4	3	3	4	3	4	3	2	2	2	4	3	3	3	2	4	3	3	5	4	4	4	2	3	3
492	210064	19	2	1	2	4	4	3	5	2	4	3	4	2	2	3	2	2	3	3	2	5	3	4	4	4	2	4	3	2	3	3	2	4	3	4	3	3	2	4	2	3	4	4	2	4	3	2	3
493	210068	19	1	1	4	5	5	4	4	3	3	4	4	2	2	4	3	3	3	1	5	5	4	3	4	5	5	4	2	4	2	4	2	4	4	4	4	4	3	4	4	4	5	5	4	4	2	1	2
494	210076	19	1	1	5	5	3	4	5	2	1	3	4	3	2	4	3	2	2	1	3	5	3	5	4	4	4	4	3	2	2	2	2	3	2	4	4	2	4	4	3	4	4	5	2	3	3	2	2
495	210090	19	2	1	2	4	3	3	5	3	2	4	2	4	2	3	3	2	3	2	4	4	4	4	4	3	4	4	2	2	2	2	3	4	2	3	4	3	1	3	2	2	2	4	3	4	2	2	3
496	210128	19	2	1	5	5	4	4	4	3	1	4	4	4	4	4	1	1	2	1	3	4	2	5	5	4	4	5	2	1	1	2	1	1	4	3	4	2	3	4	2	4	2	4	2	4	5	1	4
497	210130	19	1	1	3	4	3	5	4	3	4	2	3	3	4	3	4	3	3	2	2	5	4	4	4	5	4	4	3	4	4	3	2	3	3	4	4	4	4	5	4	4	4	4	3	3	4	3	2
498	210150	19	1	1	5	5	5	2	5	4	3	3	4	3	2	4	1	1	3	1	3	5	2	4	4	5	5	5	2	1	4	3	2	3	2	4	5	3	4	3	3	3	4	5	3	5	4	2	2
499	210162	19	1	1	5	4	4	3	5	3	4	4	4	2	2	4	2	3	4	2	1	4	2	4	4	4	4	4	2	1	2	3	1	3	4	4	4	3	3	3	2	3	3	5	2	3	5	3	2
500	220010	19	2	3	3	5	4	5	4	3	3	2	2	4	4	4	3	5	3	1	3	4	4	2	3	4	5	4	2	1	1	1	1	3	3	4	4	4	3	4	3	2	4	4	2	4	3	1	4
501	220093	19	2	1	3	5	4	5	5	3	3	4	3	5	1	4	3	1	5	3	3	3	3	5	4	5	3	4	3	3	3	2	2	2	3	3	3	3	1	4	3	1	3	5	1	3	3	3	4
502	230027	19	2	2	2	5	4	3	3	4	3	4	3	2	2	5	3	2	2	3	4	3	3	3	4	4	2	5	4	3	2	2	3	4	3	3	5	4	3	4	3	3	4	4	3	4	4	3	2
503	230091	19	2	1	5	4	3	4	5	3	3	4	3	5	5	5	1	3	3	1	3	5	3	5	3	2	5	4	2	1	3	3	1	4	2	3	4	1	1	3	2	2	5	3	3	3	4	2	4
504	230094	19	1	1	3	5	4	4	5	2	3	3	2	3	2	4	3	3	3	3	3	4	3	4	4	4	4	3	3	3	4	2	2	3	3	4	3	3	2	4	3	2	2	4	2	2	4	3	3
505	230100	19	2	2	5	5	5	5	5	2	4	1	4	2	2	4	4	1	1	1	5	5	5	5	5	5	5	5	1	2	2	1	2	2	3	4	5	1	1	4	2	2	5	5	5	3	5	4	4
506	230146	19	2	1	4	4	4	1	5	4	3	3	3	3	3	4	2	4	4	2	3	5	5	5	5	5	3	4	3	4	2	3	2	4	4	3	4	3	2	5	3	2	4	4	5	5	4	4	3
507	230158	19	2	1	2	5	3	2	5	4	5	3	1	2	3	2	1	4	3	2	3	5	4	2	4	4	2	5	2	2	2	4	3	4	2	3	3	1	2	4	2	2	4	5	2	2	2	1	2
508	363018	19	2	1	2	5	4	1	5	3	5	4	4	1	1	5	3	3	3	3	4	5	5	3	5	4	1	5	4	5	3	2	3	3	1	1	2	1	1	2	1	1	3	5	3	4	2	2	2
509	130002	19	2	1	1	5	4	3	4	4	4	5	3	3	4	5	4	5	3	3	3	5	5	4	4	3	4	4	3	4	1	2	2	3	3	3	4	4	3	4	3	4	5	3	4	4	3	3	2
510	130013	19	1	1	4	5	2	4	5	3	4	3	3	2	3	4	4	3	3	3	2	4	4	5	3	5	3	4	3	2	3	3	2	3	3	4	4	2	3	4	2	3	4	3	3	4	3	2	4
511	130039	19	2	1	2	5	3	5	5	1	5	5	3	2	4	3	5	5	5	2	3	4	5	3	3	5	4	5	4	1	1	5	1	5	3	4	3	5	5	5	5	5	3	3	4	1	1	3	1
512	210016	19	1	1	4	5	4	4	4	3	2	2	2	2	2	2	4	1	2	2	2	3	2	4	4	5	4	4	3	2	3	2	2	3	4	4	4	3	3	4	3	2	4	5	3	4	4	2	3
513	220051	19	2	1	3	5	5	1	5	3	3	3	4	3	4	3	2	2	3	1	3	5	4	4	5	4	4	4	4	5	1	3	2	4	4	4	3	1	1	3	2	1	5	4	2	3	4	3	4
514	220063	19	2	1	3	5	5	1	5	3	3	2	3	4	5	4	1	2	3	1	3	5	4	4	5	5	4	4	3	5	1	1	2	4	3	5	3	2	1	3	3	1	5	4	2	3	4	3	4
515	363068	19	1	1	3	5	5	4	5	1	5	5	3	5	5	3	3	5	5	3	3	5	5	1	5	5	3	5	2	2	2	1	3	5	5	5	5	3	5	5	4	5	5	5	5	4	5	1	1
516	130016	19	1	1	3	4	3	4	5	3	4	4	4	4	2	4	3	3	5	5	2	4	4	4	4	4	4	4	4	4	2	3	3	4	3	3	4	3	2	4	2	2	5	4	4	4	4	2	3
517	220088	20	2	2	4	5	5	3	4	3	3	4	4	2	2	3	3	4	3	4	2	2	4	3	4	4	3
518	343013	20	1	1	5	5	4	4	5	3	4	4	3	2	2	4	3	3		2	4	5	3	4	5	4	5	4	4	2	3	3	2	2	4	4	5	1	1	4	2			4	3	3	4	2	2
519	343083	20	2	1	5	4	3	4	5	3	3	3	4	3	2	3	2	3	4	2	4	3	4	4	4	4	4	4	3	4	2	3	3	2	2	3	2	3	2	3	3	2	4	4	3	4	3	2	4
520	220025	20	1	2	5	4	4	4	5	1	1	1	1	2	1	5	1	1	2	3	1	5	1	1	1		2	2	3	2	3	3	2	4	2	4	3	4	2	2	3	4	1	1	4	1	4	2	3
521	230095	20	1	1	5	5	5			2						5	1		2	3	1	5		4	4	4	5	4	2	3	2	2	3	4	5	4	2	4	3	2	3	1	1	4	4	5	4		1
522	130020	20	2	1	5	4	4	4	3	2	3	4	4	3	3	3	2	2	3	2	2	4	4	3	4	5	4	4	2	3	2	2	2	2	3	3	4	2	2	4	3	2	2	4	3	3	2	2	3
523	130004	20	2	2	1	1	2	3	5	3	5	3	3	5	3	5	3	5	3	4	4	4	3	4	5	3	5	1	1	1	1	1	1	1	5	5	5	5	5	5	5	5	5	5	5	5	5	5	5
524	210036	20	2	1	4	3	2	4	3	3	3	4	2	2	4	2	2	2	4	2	4	4	2	4	3	2	3	3	2	2		3	3	4	4	3		2		3	2		5		4	5	4	3	2
525	210046	20	1	1	5	5	5	5	5	4	3		4	4	1	4	4	3	4	2	3	5	4	3	4	5	5	4	3	4	3	3	3	3	3	4	3	2	3	4	2	3	2	4	4	3	3	2	2
526	353001	20	2	2	1	5	5	5	5	5	5	5	5	5	5	5	1		5	4	3		5	4	3	5	4	3	5	4	3	5	4	3	5	4	3	2	1	2	3	4	4	4	5	5	5	4	4
527	373028	20	1	1	2	3	3	4	4	3	3	3	3	3	3	4	3	3	3	4	4	4	4	1	5	5	2	3	3	3	3	3	4	4	3	3	2	3	2	4	2	3	4	3	3	4	3	2	3
528	230161	20	2	1	2	4	3	2		2	3	2	2	4	2	4	2	1		2	2	4	3	4	4	4	3	4	2	2	2	2	2	4	2	4	2	3	3	2	3	2	3	4	2		4	2	4
529	120186	20	1	1	3	3	3	5	5	3	1	4	4	3	2	3	3	1	3	2	4	5	5		4	2		4	3	4	1	3	2	3	3	4	3	2	4	4	2	3	2	5	5	3	4	3	3
530	120073	20	2	2	2	4	4	3	5		3	2	3	3	2	4	3	3	2	2	2	4	3	2	5	5	4	5	3	4	2	2	3	3	5	3	5	3	2	4	3	3	3	5	3	2	4	3	4
531	210056	20	2	1	5	5	4	3	5	3	2	2	3	2	2	3	2	2	3	2	2	4	4	2	5	4	4	4	3		2	2	2	4	3	3	4	3	1	3	2	4	4	4	3	3	4	2	4
532	210061	20	1	1	5	5	5	4	4	2		4	4	4	3	4	3	2	3	3		4	3	4	3	4	4	4	3	2	2	3	2	3	2	4	4	2	2	4	3	2	2	5	3	3	3	2	4
533	210079	20	1	1	5	4	3	4	3	3	2	3	4	3	2	4	3	2	4	2	1	4	3	5	4	4	3	2	2	3	3	2	2	2	3	4	4	3	2	3	3	2		3		4	2	3	2
534	230068	20	2	2	5	5	3	4	4	5	4	3	4	3	2	4	2	3		2	5	5	5	5	4	3	2	4	2	1	2		4	4	1	4	1	4	1	4	1	1	5	5	2	2	1	1	4
535	353039	20	2	1	3	5	5	3	2	2	3	3	3	3	5	5	5	3	3		1	4	3	4	4	4	4	5	5	3	3	2	3	3	2	3	4	1	1	3	3	1	3	5	5	5	5	1	1
536	373033	20	1	1	2	5	3	2	3	4	2	4	2	3	2	1	4	1	3	2	3	2	2	3	2	2	2	3	2	3	2	3	2	1	2	3	2	3	2	2	3	1	2	3	1	2	3	1	2
537	220102	20	1	1	5	5	3	5	4	3	3	3	4	3	2	3	1	4	2	2	2		3	3	4	4	4	4	4	2	3	2	2	2	3	4	4	1	2	4	3	3	2	4	3	5	5	2	5
538	220108	20	1	1	2	5	3	1	4		3	2	4	1	1	5	5	3	1	1	2	1	2	1	4	2	2	4	3		4	1	3	3		3	5	3	3	5	3	1	4	5	4	3	2	3	1
539	230180	20	2	1	3	3	4	3	4	2	4	2	2	1	5	4	2	2	4	3	2	5	4	4	4	5	3	4	4	4	2	3	2	4	2	4	4	4	1	4	3	2	4	5	5	4		2	2
540	373059	20	2	1	5	5	5	2	5	1	1	2	4	4	2	4	1	3	3	2	2	5	5	4	4	5	3	2	2	4	2	1	1	1	1	5	4	2	1	1	3	2	4	5	3	5	5	2	2
541	120172	20	2	1	2	5	3	3	5	3	2	3	3	4	3	4	2	2	3	2	3	3	4	3	5	4	3	5	3	2	1	2	2	3	3	4	4	2	1	4	3	1	3	4	3	3	3	2	3
542	210125	20	2	1	5	4	4	1	3	4	4	3	3	4	1	3	3	3		3	3	3	4	3	3	4	4	4	4	4	2	1	3	3	3	3	3	2	1	3	3	3	3	3	3	4	3	3	3
543	220086	20	2	1	5	5	3	2	4	2	3	2	4	4	1	4	2	1	3	2	2	5	4	5	5	4	4	4	4	2	3	2	2	2	3	3	4	3	1	3	2	1	3	4	2	3	3	2	2
544	220091	20	2	1	5	5	3	4	3	1	1	4	4	4	1	5		3	3	1	3	3	4	5	4	4	5	5	5	4	4	1	1	3	5	3	5	3	1	4	3	1	3	3	1	4	4	2	4
545	343002	20	1	1	3	5	4	2	4	3	3	2	4	5	2	4	2	4	3	4	2	4	3	4	3	4	3	4	3	2	2	2	3	3	2	4	4	2	3	4	2	2	4	3	4	5	2	1	2
546	373009	20	1	1	5	4	4	5	4		3	4	4		3	4	3	4	3	4	3	4	4	4	4	4	5	4	3	3	3	3	3	2	4	4	4	3	4	4	3	3	3	4	3	4	4	3	2
547	373057	20	2	1	5	3	5	2		2		3	4	1	1	2	3	1	4	1	3	5	5	5	5	5	4	4	2	3	1	4	2	3	1	4	5	3	1	5	4	1	2	4	2	5	3	1	4
548	120164	20	2	1	2	4	5	4	4	4	4	5	4	3	3	4	2	4	3	4	3	4	4	2	5	5	5	4	3	2	2	4	4	4	4	4	4	4	2	4	3	3	4	4	2	4	4	4	4
549	220022	20	1	2	4	3	3	4	2	3	3	3	3	2	3	3	4	3	4	4	4	3	3	4	3	3	3	2	2	3	4	4	2	3	2	3	2	3	1	4	3	2	3	2	1	2	3	4	2
550	230097	20	1	1	5	4	4	4	4	4	2	4	4	3	4	4		4	3	3	2	3	2	1	3	3	4	4	1	2	2	3	3		1	2	3	4	4	4	3	4	4	4	4	4	4	2	2
551	313028	20	1	3	3	4	2	4	3	4	2	4	4	3	3	4	3	3	2	2	4	4	4	2	1	2	4	1	3	1	1	3	1	1	3	2	3	3	3	4	4	4	1	4	2	4	4	2	3
552	353142	20	1	1	5	5	4	4		3	2	4	3	2	4	2	4	2	2	2		5	4	5	4	4	3	4	3	3	2	2	2	2	2	5	2	2	2	4	2	4	4	4	2	4	4	2	2
553	210092	20	1	1	5	4	4			3	3	3	4	4	3	4	3	3	2	4	2	4	4	4	4	4	4	4	2	2	4	3	2	4	4	4	4	2	2	3	2	2	4	4	4	4	2	3	2
554	230093	20	1	1	5	5	2	5	2	2	4	4	4	3	2	2	2	2	4	2	2	5	4	4	4	5	4	4	3	2	3	2	2	2	4	4	2	4	4	2	4	3	5	4	3	4	2	3	4
555	230164	20	1	1	5	5	4	3	4	2		4	3	2	3		4	2	3	2	2	4	3	4	4	4	3	4	3	2	2	3	1	1	3	4	4	2	4	4	4	3	2	4	2	4	4	2	4
556	373032	20	1	1	5	3		5		1	2	3	5	3	3	3	3	3	2	1	3	5	3	5	4	4	4	4	2	3	3	3	1	3	3	5	5	3	2	5	2	2	3	3	2	4	3	2	3
557	210122	20	1	1	5	5	4	2		1	2	2	1	5	5	5	4	5	4	5	5	4	3	2	1	5	5	4	4	3	3	3	1	5	3	5	5	5	4	3	4	5	5	3	3	5	5	4	5
558	210175	20	2	1	5	5	5	1			3	4	4	2	2	4	3	2	4	2	2	3	4	4	5	5	3	4	3	4	2	2	3	2	2	3	4	3	1	4	3	2	4	4	3	4	3	2	4
559	210121	20	1	1	5	5	4	5		1	5	5	4	5	1	5	5	1	5	1	5	5	2	5	5	5	5	1	1	3	1	1	4	4	1	5	4	2	4	4	4	4	2	5	4	4	2	4	1
560	120023	20	2	1	5	4	4	3	4	2	4	3	2	3	2	3	2	2	3	4	2	4	2	3	2	3	4	4	3	4	2	2	2	4	3	4	3	2	2	3	2	1	1	3	4	2	3	2
561	230052	20	1	2	4	4	2	2	4	4	4	3	4	4	2	4	2	4	2	2	2	4	4	4	4	4	4	4	2		4	2	2	3	3	4	4	4	2	4	3		3	4	4	4	4	2	3
562	373015	20	1	1	5	4	3	5	5	3	3	2	4	4	2	4	3	3	3	2	3	4	4	4	4		3	4	3	3	3	2	3	2	1	4	4	3	4	5	3	3	4	4	4	4	3	2	3
563	343001	20	1	1	4	4	4	3	5	1	3	4	4	5	3	4	3	4	3	3	5	4	4	4	3	5	4	4	3	1	1	3	2	5	3	3	5	3	1	5	1	2	3	5	3	3	4	2	4
564	343004	20	1	1	5	5	5	2	3	4	2	4	3	2	2	2	3	2	4	3	2	3	3	2	3	4	4	4	3		2	5	2	3	2	2	3	4	3	3	2	5	4	1	1	2	2	1	2
565	353021	20	1	1	5	3	4	5	2		3	4	5	3	5	2	5	1	3	1	4	5	1	4	4	4	2	5	3	2	2	5	1	1	4	4	4	1	3	3	1	2	5	3	3	4	4	1	4
566	383032	20	2	2	4	5	4	2	5	3	1	3	2	4	1	4	3	2	3	1	2	4	3	5	4	5	4	4	4	3	1	2	2	1	2	3	4	1	1	3	2	1	3	5	1	3	5	4	5
567	120123	20	2	1	3	4	4	2	4	3	3	3	4	3	2	4	4	3	3		3	4	3	4	3	4	2	3	3	4	3	2	2	3	3	3	4	2	2	3	2	2	4	4	3	4	2	2	3
568	120141	20	2	1	4	4	3	3	5	3	3	3	4	3	2	3	3	1	2	3	2	4	3	2	5	4	4	4	3	2	2	1	3	3	4	3	4	3	1	4	3	1	3	4	2	5	4	3	5
569	210043	20	2	1	4	4	4	2	4	3	3	2	3	3	2	3	2	2	3	4	4	4	4	3	4	4	2	4	3	3	2	2	3	4	3	3	4	4	2	3	3	1	4	4	2	3	3	3	3
570	210087	20	1	1	5	5	4	4	5	3	1	4	4	3	4	4	2	1	3	4	2	3	2	4	3	4	3	5	3	3	2	1	1	3	3	5	4	2	4	5	3	3	3	4	2	4	4	2	2
571	230025	20	2	2	5	5	3	2	5	3	3	4	3	4	2	3	2	3	3	3	2	5	3	4	4	5	4	4	2	2	3	1	2	4	2	4	4	3	1	4	3	1	4	5	4	4	4	2	5
572	333087	20	2	1	5	5	4		4	3	3	3	4	3	1	4	3	2	3	3	3	3	4	4	4	4	3	4	3	3	2	2	2	2	2	2	3	2	2	3	2	2	3	4	3	4	3	2	4
573	333092	20	2	1	5	4	2	1	5	2	4	2	2	4	2	5	2	4	4	2	2	4	4	4	4		2	4	4	2	2	3	2	2	2	3	2	1	1	4	1	1	1	2	5	4	3	2	2
574	353015	20	1	1	5	4	2	3	5	2	3	4	4	3	3	3	3	4	2	4	2	5	4	3	4	4	1	4	4	2	1	2	4	2	2	4	4	2	2	2	2	3	3	5	2	4	4	2	4
575	353034	20	1	2	5	4	4	4	4	4	3	4	3	5	4	3	2	4	4	3	2	2	2	3	4		3	4	3	3	3	4	4	4	3	3	3	3	4	3	4	4	3	2	3	4	3	2	3
576	353118	20	2	1	4	4	3	2	5	2	3	2	4	2	2	4	1	3	4	2	3	5		4	4	4	4	4	4	2	1	4	2	3	2	5	4	5	1	5	4	1	5	5	2	5	4	2	2
577	363004	20	2	1	3	5	5	1	5	3	3	3	4	5	1	5	1	3	3	3	5	5	5	5	5	5	2	5	4	4	1	1	3	3	3	4	4	2	1	4	2	1	3	5	3	3	4	1	3
578	373010	20	1	1	2	5	4	5	5	2	3	3	4	4	4	3	4	4	2	2	2	5	4	4	5	5	4	4	2	1	3	4	2	2	4	5	4	2	5	4	3	4	4	5	3	5	3	2	2
579	373029	20	1	1	5	5	4	3	4	3	1	2	3		2	4	2	1	3	2	3	4	3	3	3	4	3	4	3	2	2	2	1	3	2	3	4	1	1	3	2	2	2	5	3	4	5	2	3
580	383034	20	2	1	5	4	4	4	4	3	3	2	4	4	3	4	4	1	3	2	4	4	4	4	4	4	4	4	3	4	2	4	3	3	3	4	4	2	2	4	2	2	4	4	3	4	4	2	3
581	120035	20	2	2	2	4	3	2	4	3	2	2	4	4	2	4	3	4	3	3	2	4	4		4	4	4	4	4	4	2	2	2	4	3	4	4	3	2	3	3	2	2	4	2	4	4	2	2
582	120101	20	2	1	2	5	4	2	5	2	3	2	3	2	2	4	3	3	3	4	3	4	2	4	4	4	3	4	3	4	2	2	2	3	4	4	2	2	2	4	2	2	4	4	2	4	2	2
583	120190	20	2	1	3	4	3	1	5	2	1	2	4	2	1	4	2	2	3	2	4	5	4	4	4	4	2	4	3	2	2	3	4	4	3	4	4	2	1	4	2	1	4	4	2	2	4	2	2
584	210019	20	2	1	5	5	4	2	5	2	2	3	4	3	2	3	1	2	2	2	2	5	3	2	2	5	5	4	2	2	3	2	1	2	2	4	4	3	2	4	2	2	2	4	2	5	4	2	4
585	210034	20	1	1	5	4	5	3	5	2	1	3	4	3	3	4	2	1	4	1	1	5	4	4	4	3	3	4	4	2	3	2	2	3	4	5	2	3	3	3	2	3	3	4	3	4	3	1	2
586	210060	20	2	1	2	4	4	1	3	4	3	3		4	1	4	3	3	4	3	3	3	3	3	3	4	3	4	3	4	2	1	3	3	2	3	4	2	1	3	3	1	4	3	3	3	3	4	4
587	210078	20	1	1	5	4	4	3	3	1	3	2	2	4	3	4	3	3	4	3	1	3	2	5	4	4	3	4	4	5	1	3	5	3	3	4	4	3	4	4	2	4	5	4	3	5	4	3	3
588	210080	20	2	1	5	5	4	3	5	2	1	3	2	2	1	4	3	1	4	4	3	5	1	4	3	5	3	5	3	4	2	2	1	2	2	4	4	3	1	3	3	1		2	4	4	3	2	3
589	210103	20	1	2	4	5	4	3	4	4	4	2	4	2	2	3	3	3	3	3	2	4	4	3	4	4	2	4	1	4	3	4	2	3	4	4	4	3	4	4	3	4	2	4	3	5	3	2	4
590	210116	20	2	1	4	4	3	5	5	3	2	2	3	4	1	4	4	4	4	1	3	5	4	4	4	4	4	4	2	1	2	2	3	3	2	3	4	2	1	3	2	2	5	4	2	4	4	3	2
591	220013	20	2	3	5	4	2	5	5		3	2	4	4	1	3	4	2	2	3	2	3	2	4	3	4	3	4	2	3	2	3	2	3	2	3	3	2	1	3	3	3	4	4	2	3	4	3	2
592	230014	20	1	1	3	5	4	3	4	3	2	4	3	4	2	4	3	5	4	2	2	4	4	4	4	4	4	3	3	3	3	4	4	2	4	4	4	2	2	4	2	4	4	4	3	4	4	3	4
593	230034	20	2	2	5	5	5	4	5	3	3	4	4	4	2	4	1	3	4	2	2	1	4	3	4	3	2	2	3	4	4	2	1	2	1	3	2	3	2	3	2	1	5	3	1	3	2	2	3
594	230041	20	2	2	3	5	2	3	3	4	3	4	4	4	4		4	4	2	4	4	3	4	4	4	4	4	4	2	3	4	2	3	3	3	3	2	3	3	4	4	3	4	4	3	3	4	3	4
595	230045	20	2	2	4	5	4	4	5	3	3	3	2	3	2	3	2	2	4	4	4	5	5	5	5	4	5	4		2	4	4	3	4	4	4	4	4	2	4	3	2	4	4	3	3	4	3	3
596	230049	20	1	1	5	5	4	3	5	3	3	5	2	3	3	4	1	3	2	2	2	4	4	5	4	5	4	4	3	2	2	3	2	2	3	4	3	4	3	3	3	3	1	5	3	3	4	1	3
597	230079	20	2	2	4	4	3		3	2	3	3	3	4	4	4	4	4	3	3	4	4	4	4	4	4	4	4	3	2	3	3	3	3	3	4	4	2	2	3	2	2	3	4	3	3	3	2	4
598	230080	20	2	2	3	5	4	4	5	3	3	2	3	3	2	3	2	1	2	3	2	4	4	4	4	3	2	5	3	2	4	2	2	4	4	4	4	3	2	4	3	2	4	4	2	4	3	3	4
599	230112	20	2	2	2	5	4	4	5	1	1	2	1	2	1	4	2	3	4	1	3	2	4	5	4	4	3	5	3	1	1	2	2	3	2	3	3	3	2	5	3	3	3	5	3	4	4	2	2
600	230127	20	2	1	5	4	3	4	4		2	3	4	2	3	3	2	4	3	2	3	5	2	4	4	4	5	4	3	3	3	2	2	2	3	3	4	3	2	4	3	2	3	3	2	4	4	2	4
601	230129	20	1	1	3	5	3	2	5	2	3	2	3	1	2	3		3	3	3	2	4	3	3	3	4	4	4	3	3	2	4	3	3	4	3	3	4	4	3	3	3	2	4	3	2	3	3	2
602	343010	20	1	2	3	5	4	3	4	4	3	4	3	3	3	4	3	4	2	1	3	4	3	4	3	4	4	4	2	2	2	3	2		3	4	4	3	4	3	2	3	4	4	2	4	2	2	3
603	363053	20	1	1	5	5	5	5	5	3	4	5	4	5	4	3	3	2	4	3	2	5	4	3	3	2	4	2	3	5	5	4	3	5	4	4	4	3	4	3	4	5	5	5	4	3	1	1	4
604	373001	20	1	1	3	4	4	5	4	3	3	4	3	4	3	4	3	3	3		2	4	3	3	3	4	4	4	3	3	4	3	3	3	4	3	4	3	3	4	2	2	3	4	4	3	4	3	3
605	373005	20	1	1	2	3	4	2	5	1	2	4		2	2	2	4	3	3	2	2	5	3	3	4	3	3	3	3	2	2	3	2	2	2	5	3	3	2	4	3	4	3	5	2	2	2	2	2
606	373019	20	1	1	2	4	4	4	3	3	3	3	3	3	2	4	2	2	4	2	3	3	4	4	5	4	5	4	3	3	2	2	3	3	2	3	3	3	2	2	2	2	4	3	2	3	2	2	2
607	120021	20	1	1	4	5	5	3	5	2	2	3	1	5	2	3	1	1	3	1	2	4	4	4	5	4	4	4	3	4	2	2	1	2	2	4	4	2	3	3	3	3	3	4	4	2	4	2	4
608	120079	20	1	1	5	5	3	1	5	2	1	3	4	2	1	5	3	1	4	1	2	5	2	5	5	5	5	5	5	1	3	1	1	3	4	5	5	2	2	5	2	2	5	5	5	5	5	3	2
609	210005	20	1	1	5	5	4	3	5	2	3	4	4	2	2	4	3	2	2	1	2	4	3	5	2	5	4	4	2	3	3	2	2	3	2	3	4	2	2	4	3	3	2	3	3	4	4	2	2
610	210014	20	2	1	5	4	4	4	5	2	2	1	4	3	1	4	3	3	4	2	3	4	3	5	4	3	4	4	3	2	2	2	2	3	2	3	2	3	1	4	3	2	4	4	2	3	3		1
611	210067	20	1	1	5	5	3	4	5	2	5	4	2	3	3	4	3	3	3	2		4	4	3	4	3	4	5	4	3	4	3	3	3	2	4	3	3	3	4	3	3	4	5	4	2	3	2	2
612	220018	20	1	3	4	5	5	4	5	3	4	3	2	3	3	4	1	3	2	3	4	3	2	3		4	3	2	3	2	4	2	2	3	4	3	2	3	4	2	1	3	3	3	4	3	2	3	4
613	220076	20	2	3	2	5	2	4	4	2	3	3	4	3	1	3	4	3	3	3	4	4	4	4	5	4	4	4	3	4	4	4	3	2	3	3	3	4	2	4	4	2	4	5	3	3	2	2	3
614	220126	20	2	1	5	5	4	2	5	2	2	5	2	3	5	4	1	4	2	2	2	5	5	2	3	3	5	5	2	1	2	4	5	2	4	5	5	2	3	4	2	2	4	5	3	4	4	3	4
615	230050	20	1	2	5	5	5	5	5	1	3	1	4	3	1	4	2	2	2	2	1	5		3	3	4	5	4	3	2	2	3	1	3	3	5	3	2	1	5	3	1	1	5	3	3	4	2	4
616	333060	20	2	1	3	5	3	1	5	3	3	3	3	4	1	3	3	2	4	3	3	4	4	4	4	4	4	3	3	3	2	1	3	2	3	4	3	3	1	4	3	2	4	5	3	3	2	2	2
617	130085	20	1	1	5	4	2	3	4	2	4	3	4	3	2	5	4	3	3	3	2	3	4	4	4	4	3	3	4	4	4	2	1	4	2	4	3	1	3	4	3	2	1	5	4	3	3	2	3
618	210017	20	1	1	5	3	2	4	3	3	3	4	5	3	3	3	4	3	3	2	3	3	1	1	4	4	4	4	1	1	3		5	2	4	4	4	5	4	2	4	2	3	5	3	3	5	4	1
619	313048	20	1	3	1	3	4	3	2	5	5	4	4	3	3	3	2	5	5	4	2	3		5	5	4	4	2	3	4	4	3	3	5	5	4	3	3	3	3	2	2	2	3	4	4	3	3	4
620	363016	20	2	1		4	2	3	4	3	3	3	1	4	3	3	2	3	5	3	3	4	4	2	4	4	5	4	3	1	3	3	2	5	3	5	2	2	1	3	3	1	2	4	2	2	3	2	4
621	230110	20	2	4	1	5	5	5	5	5	2	5		5	3	3	3	3	3	3	3	5	3	5	5	5	5	3	3	3	3	3	3	3	3	3	3	3	3	3	3	3	3	4	2	3	3	3	3
622	353060	20	1	1	1	5	5	4	5	3	2	5	4	3	4	3	1	5	4	4	3	5	2	1	5	5	1	5	5	1	1	2	1	4	4	5	5	1	5	5	2	3	4	5	1	5	5	1	1
623	353093	20	2	1	5	4	4	2	5	2	3	2	4	3	2	3	4	4	2	2	3	4	4	4	4	4	3	4	4	3	3	4	3	3	2	3	4	3	3	4	2	3	4	4	3	4	4	3	2
624	353122	20	2	1	5	5	4	4	5	2	3	3	4	3	1	4	5	3	3	1	2	3	3	3	3	4	3	4	4	3	2	3	3	3	2	3	4	1	2	4	2	1	2	5	3	3	2	1	2
625	353124	20	2	1	3	5	4	3	4	3	2	3	4	3	2	2	2	4	3	2	3	4	2	3	4	4	5	4	4	2	1	4	3	2	4	3	4	2	2	4	3	4	4	3	2	4	4	2	2
626	323014	20	2	2	3	5	3	5	3	3	5	3	3	3	4	3	1	3	1	3	5	3	3	3	5	5	3	4	1	1	1	1	1	1	3	5	3	2	4	3	2	3	3	3	3	3	3	3	3
627	333052	20	2	1	5	5	3	3	4	2	3	2	3	2	4	3	2	2	4	2	2	5	3	4	3	5	4	4	3	2	2	3	3	3	2	4	2	2	1	4	4	2	3	5	1	2	3	2	4
628	333063	20	2	1	2	4	4	2	3	3	4	4	4	4	2	4	1	1	2	2	3	3	4	3	4	4	5	3	3	1	1	5	3	2	4	3	4	4	2	5	2	2	5	3	3	5	4	2	1
629	333090	20	2	1	5	4	4	2	5	3	2	3	4	4	1	4	2	4	4	2	3	4	3	4	3	4	3	4	3	3	1	3	2	2	3	4	4	1	1	4	2	1	4	5	2	4	4	2	3
630	333099	20	2	1	2	3	4	2	4	3	3	2	4	3	2	4	3	2	3	3	2	4	2	2	2	3	4	3	4	3	2	2	2	4	2	3	4	3	2	4	3	2	3	5	3	4	4	3	2
631	343019	20	1	1	5	5	5	2	5	2	3	3	4	4	2	3	2	2	4	2	3	4	3	5	5	5	2	5	2	4	2	2	2	4	4	4	4	2	2	3	2	4	4	4	3	3	2	2	2
632	343088	20	2	1	5	3	4	2	4	2	2	3	4	3	2	3	2	2	4	2	2	4	3	4	4	4	3	2	3	1	1	2	2	2	2	3	4	2	2	4	2	2	2	5	4	2	4	2	3
633	353003	20	1	1	5	4	3	3	4	3	3	3	4	4	2	3	4	3	3	3	2	4	3	3	4	4	3	3	3	4	3	4	2	2	3	4	4	1	2	3	2	3	3	4	3	4	2	2	2
634	353004	20	2	2	2	4	4	2	5	2	2	3	3	2	2	4	2	1	4	2	3	4	4	4	4	4	4	4	3	1	2	3	2	2	3	3	4	3	2	4	3	1	3	4	2	4	3	2	2
635	353006	20	1	1	5	3	4	4	4	3	3	4	4	4	3	4	3	4	4	4	2	3	4	4	4	3	4	4	2	2	2	4	2	3	2	3	4	2	3	4	3	3	3	4	3	4	4	2	3
636	353014	20	2	1	3	4	3	3	4	3	2	2	4	4	2	4	4	3	2	1	2	3	2	4	3	4	3	4	3	1	2	2	2	2	3	3	2	1	1	3	3	2	3	4	2	4	2	2	2
637	353037	20	2	2	4	5	4	4	4	3	3	3	3	3	2	4	3	2	3	3	2	3	3	4	3	4	3	5	3	3	2	2	1	2	3	3	4	1	1	3	3	1	3	3	2	3	4	1	2
638	353044	20	2	1	4	5	3	2	5	3	3	2	4	1	1	4	2	2	2	2	2	5	2	5	4	2	4	4	4	4	1	2	2	3	2	4	4	2	2	4	2	2	4	4	1	4	2	2	2
639	353048	20	1	1	5	5	5	2	5	3	2	3	4	1	3	3	2	3	3	5	2	4	5	3	5	5	4	5	2	5	1	2	1	3	2	4	5	2	3	4	2	1	5	5	2	4	4	1	1
640	353050	20	1	1	5	4	4	4	4	4	4	4	4	4	4	4	2	4	4	2	2	3	2	4	4	4	4	4	4	4	2	2	2	2	2	2	2	2	2	2	2	2	2	2	2	2	2	2	2
641	353052	20	1	1	3	5	2	5	5	3	3	4	4	3	5	5	3	5	5	2	3	5	5	3	5	5	1	5	4	2	2	3	2	4	3	4	4	2	4	3	2	4	2	4	3	5	4	2	2
642	353082	20	2	1	3	5	4	1	3	3	1	5	1	5	1	5	4	1	3	1	5	4	4	5	4	5	5	5	1	1	1	5	2	1	5	4	5	1	5	5	5	2	5	4	4	5	4	2	2
643	363005	20	2	1	3	4	5	2	4	2	2	2	4	2	2	4	2	2	3	2	2	4	2	3	4	4	3	4	3	4	3	2	3	3	2	3	4	2	2	3	2	2	4	4	2	4	4	2	4
644	363006	20	2	1	4	4	4	4	5	2	3	4	4	4	2	3	3	1	4	3	2	4	3	4	4	4	3	4	3	2	2	2	2	3	3	4	4	2	4	4	3	2	3	5	3	2	3	2	4
645	363021	20	2	1	5	4	5	1	4	5	3	4	1	1	2	4	2	2	3	2	2	5	2	4	4	4	4	4	3	2	2	2	2	2	2	4	2	2	2	4	3	2	4	4	3	3	4	1	1
646	373008	20	1	1	5	2	4	3	4	2	3	1	3	2	2	4	3	2	2	1	1	5	3	5	4	5	5	5	2	1	2	3	1	1	2	4	4	3	3	4	2	3	4	4	3	3	4	2	4
647	373038	20	2	1	2	4	4	1	5	4	4	4	3	4	3	4	4	2	3	2	2	4	4	4	4	4	4	4	3	3	2	1	2	2	4	4	4	4	2	4	4	2	4	4	3	4	4	2	4
648	373044	20	2	1	5	5	3	1	5	3	3	4	4	5	1	4	3	3	4	4	3	4	5	5	4	5	5	5	3	2	2	1	1	3	4	3	4	3	1	3	2	1	3	4	3	3	4	3	2
649	373045	20	2	1	2	5	3	5	5	1	2	5	4	3	1	5	3	1	4	1	1	5	3	5	3	4	3	5	4	1	1	1	1	1	5	4	3	1	4	2	1	3	3	5	3	3	2	1	3
650	373050	20	2	1	5	4	3	3	3	4	4	2	3	5	1	4	4	3	2	2	3	5	5	4	3	3	1	2	4	4	3	2	4	2	2	3	2	3	3	4	2	3	3	2	4	4	3	4	2
651	373051	20	2	1	5	5	3	5	5	3	4	3	4	3	2	4	4	5	3	2	3	5	4	4	4	3	4	3	2	4	5	2	3	3	2	3	3	4	2	3	3	2	4	4	3	4	2	3	3
652	383035	20	2	1	4	5	4	3	3	4	3	2	2	3	4	4	2	1	2	2	2	3	4	4	5	4	4	3	3	1	3	2	2	1	3	3	3	2	2	3	3	2	4	3	3	2	4	2	4
653	383039	20	2	2	1	5	4	4	4	2	2	4	4	3	2	3	3	3	3	2	2	4	3	3	4	4	3	4	2	2	2	2	2	3	4	2	4	2	2	4	3	2	4	3	2	4	4	2	2
654	383064	20	1	4	4	5	4	5	5	1	1	5	3	3	3	3	3	2	3	3	1	5	4	5	4	4	3	4	3	2	4	3	1	1	3	5	4	3	5	4	4	5	2	5	3	3	3	3	3
655	120007	20	2	1	5	5	3	4	5	3	3	3	4	2	2	4	2	3	3	2	2	3	3	3	4	4	3	4	4	2	2	1	2	2	2	4	4	2	2	2	3	2	3	5	2	4	4	3	3
656	120011	20	2	1	4	5	5	1	3	5	4	4	5	5	2	4	4	2	2	4	4	4	4	2	4	4	4	4	4	2	2	4	5	5	4	4	4	2	2	3	3	2	5	4	4	4	4	3	4
657	120013	20	2	1	4	5	4	1	5	3	2	3	2	2	2	4	3	2	4	2	2	5	3	2	2	2	3	4	2	3	4	3	2	4	3	4	3	2	2	3	2	2	4	4	3	3	3	2	2
658	120041	20	2	2	3	5	4	3	5	3	3	4	4	4	2	3	4	4	3	2	2	4	4	4	4	5	3	5	3	4	1	2	2	1	4	3	4	1	1	5	3	2	5	3	2	5	3	1	2
659	120056	20	2	2	5	5	5	1	5	4	2	2	5	5	1	4	1	1	5	1	4	4	4	5	5	5	1	5	5	1	1	1	1	5	3	3	5	1	1	5	1	1	4	4	3	5	5	1	1
660	120064	20	1	1	5	5	3	3	4	2	3	2	4	2	2	4	4	3	2	2	2	2	4	4	4	4	4	4	4	3	2	2	1	3	2	4	2	2	1	4	2	1	3	4	4	4	4	2	1
661	120109	20	1	1	2	5	4	4	5	4	3	3	2	3	3	4	3	2	4	3	3	5	3	4	3	4	3	5	2	2	1	4	3	4	3	3	4	1	2	4	3	4	4	5	2	3	4	3	4
662	120126	20	2	1	3	4	4	2	5	2	3	3	2	3	2	3	1	2	3	3	2	4	3	4	4	4	4	4	4	2	2	2	3	2	2	4	4	2	2	4	3	2	4	4	3	3	2	2	2
663	120130	20	2	1	2	5	5	5	5	3	3	5	3	4	1	5	3	1	3	3	3	5	5	5	5	5	5	3	3	5	5	3	3	3	3	4	4	3	3	3	3	2	3	3	3	1	1	1	3
664	120140	20	2	1	3	5	4	3	5	3	3	3	4	3	2	3	4	1	4	3	1	3	4	4	4	4	4	4	3	4	2	3	2	1	3	4	3	2	1	4	3	1	1	5	3	4	3	1	1
665	120148	20	1	1	3	5	3	4	5	3	3	4	4	2	2	3	3	3	2	2	2	4	4	4	4	4	2	4	3	2	3	2	2	3	3	4	3	1	2	3	3	2	4	4	3	3	2	2	2
666	210007	20	2	1	4	4	4	2	3	3	3	2	2	3	2	4	2	3	2	2	2	5	3	3	3	4	4	4	3	4	2	2	2	4	3	4	4	2	2	3	4	1	4	4	2	2	2	2	2
667	210052	20	2	1	5	5	4	2	4	2	3	3	2	2	2	4	3	2	3	2	3	5	3	4	4	4	4	4	3	2	2	4	2	3	2	4	2	2	2	4	2	1	3	4	2	3	4	2	3
668	210057	20	2	1	5	5	4	4	4	2	2	2	2	4	2	2	2	2	4	2	2	4	3	4	4	4	4	5	2	4	2	2	2	4	2	4	4	2	2	4	4	2	2	4	2	4	4	2	2
669	210110	20	2	1	5	4	3	3	4	2	3	2	4	4	2	4	3	2	2	2	2	5	3	5	3	5	4	4	4	2	4	2	1	4	2	4	4	3	2	3	2	1	2	5	3	4	4	2	2
670	210114	20	1	2	4	5	4	2	5	2	5	2	2	3	2	4	4	1	3	2	3	4	3	4	4	4	3	4	3	2	2	2	2	3	3	3	4	4	2	4	4	3	3	4	2	4	4	3	2
671	210123	20	2	1	4	5	5	1	5	2	4	3	3	3	4	4	4	2	2	1	3	4	5	5	4	4	3	5	4	3	3	1	2	3	2	4	4	2	1	4	3	2	3	5	3	4	4	3	3
672	210146	20	2	1	5	4	4	3	5	2	2	2	3	5	2	3	2	2	3	2	2	4	3	4	4	4	4	4	3	2	2	2	2	2	4	3	4	3	3	4	4	2	2	4	3	3	3	2	4
673	220037	20	2	3	3	5	5	3	5	2	2	3	4	2	2	3	3	1	3	1	2	5	3	3	3	3	4	4	2	1	2	2	1	1	3	3	4	2	2	3	2	3	3	5	2	3	3	1	3
674	220055	20	1	1	4	5	5	2	5	2	2	4	4	4	2	5	3	3	3	1	1	5	2	5	4	4	4	4	4	2	3	2	1	1	2	4	2	3	2	4	2	2	3	3	2	2	4	1	2
675	220116	20	2	2	4	5	4	3	4	2	3	4	3	4	2	4	1	2	4	2	3	4	4	4	5	5	5	4	2	2	2	2	2	3	3	4	5	2	1	4	3	1	3	5	1	5	5	1	4
676	220170	20	2	3	4	5	5	4	5	2	2	3	2	2	3	3	3	1	4	2	1	5	3	4	5	5	5	5	3	3	2	3	1	1	3	5	4	2	2	5	3	2	3	5	2	5	3	2	4
677	230013	20	2	1	5	5	3	2	4	3	3	4	2	4	3	3	4	4	3	3	2	3	4	4	3	4	4	3	2	1	3	3	2	2	3	3	4	3	3	4	3	2	4	3	2	4	3	2	4
678	230035	20	2	2	5	5	5	2	4	3	3	2	2	2	2	3	3	3	3	4	2	4	3	4	2	3	2	4	3	3	4	3	2	3	2	3	4	2	2	4	2	2	4	4	2	4	3	2	2
679	230065	20	2	2	5	5	4	4	5	3	4	5	4	3	2	3	3	2	3	3	3	5	3	4	4	4	4	4	3	3	2	3	3	3	3	4	4	2	2	4	3	2	5	3	3	3	4	3	3
680	230090	20	2	1	5	5	4	4	5	3	3	3	4	4	3	4	1	2	3	3	3	4	5	4	3	4	4	4	2	1	2	3	2	3	3	3	4	3	2	4	3	2	4	4	5	4	3	3	3
681	230141	20	2	1	5	4	4	2	4	1	2	2	3	3	2	3	2	2	3	2	3	3	3	3	4	4	5	3	3	3	2	2	1	2	3	4	4	3	2	4	3	2	4	3	3	4	4	2	3
682	230148	20	2	1	5	4	4	2	4	3	2	3	4	3	1	4	4	3	2	2	3	5	5	2	5	1	5	4	2	4	4	2	2	3	2	5	2	2	2	5	2	2	2	4	4	2	4	4	2
683	313001	20	2	3	4	4	4	5	3	3	4	3	4	2	3	2	4	2	4	3	2	3	5	3	4	5	4	4	2	2	2	2	2	3	3	4	3	4	2	4	3	2	3	3	2	2	2	2	3
684	323013	20	2	3	4	5	4	3	4	3	3	3	2	4	4	3	3	4	3	2	3	4	3	3	4	4	4	4	3	1	1	4	3	3	2	3	3	3	3	4	3	3	4	3	2	3	4	3	3
685	333004	20	2	3	4	5	3	2	4	3	4	3	4	2	2	4	3	4	3	3	3	4	3	5	3	4	3	3	3	3	4	2	2	4	2	3	2	2	1	3	2	2	4	4	4	3	2	1	2
686	333019	20	2	3	3	5	2	4	4	3	4	3	4	1	2	4	1	3	3	2	2	5	4	4	3	5	4	5	2	2	2	2	2	3	3	4	3	1	2	4	2	2	4	3	2	4	4	1	2
687	333056	20	2	1	4	5	1	4	4	3	3	2	4	3	3	4	3	2	2	3	3	5	4	2	5	3	5	5	4	3	4	3	2	4	4	3	3	3	2	3	3	3	3	4	3	3	4	3	3
688	333059	20	2	1	5	4	4	4	5	2	3	4	4	2	2	4	2	2	4	2	2	4	3	4	4	4	4	4	3	3	2	2	2	3	2	4	2	3	2	3	2	2	3	5	3	4	2	2	2
689	333064	20	2	1	3	4	4	2	5	4	3	3	4	3	2	3	3	2	2	4	3	5	3	2	4	5	4	4	3	2	2	2	2	2	2	4	3	3	2	3	3	2	2	4	3	2	4	3	4
690	333068	20	2	1	2	5	5	4	5	2	3	3	4	2	2	4	2	1	4	2	2	5	4	4	5	4	3	5	3	2	2	3	2	2	3	4	4	3	1	4	2	2	5	4	3	4	4	2	4
691	333075	20	2	1	5	3	4	3	5	2	3	3	4	3	2	4	3	2	2	2	2	5	3	4	5	5	5	3	2	4	2	3	2	2	2	4	4	3	2	3	2	2	4	4	2	4	4	2	3
692	333081	20	2	1	5	5	4	1	4	1	3	3	2	3	1	3	4	1	4	3	3	5	4	5	4	4	5	4	3	2	3	5	2	2	2	4	4	3	1	4	4	1	4	5	3	3	2	1	2
693	333089	20	2	1	5	3	5	5	5	5	2	5	4	3	2	5	4	2	5	2	2	5	2	5	3	5	2	4	4	2	2	2	4	2	4	4	4	2	4	5	2	5	3	4	2	4	3	2	2
694	333091	20	2	1	3	4	5	2	5	2	3	2	1	2	2	3	3	1	2	2	3	4	4	3	3	2	4	4	2	4	1	2	2	4	2	4	4	2	2	4	2	1	2	5	3	3	4	2	4
695	343003	20	1	1	3	5	5	2	5	3	2	4	3	5	1	4	1	3	3	3	2	4	3	4	3	5	3	5	3	1	2	2	2	2	3	5	4	2	3	4	3	3	4	4	3	4	2	2	1
696	343015	20	1	1	3	2	4	4	5	3	3	4	3	3	3	4	3	3	2	3	3	4	3	3	4	4	4	4	3	3	2	3	3	2	3	4	4	2	3	4	4	3	3	4	3	4	3	2	3
697	343040	20	2	1	3	5	4	3	5	3	3	3	4	3	2	4	3	2	3	4	3	4	4	4	4	4	3	3	4	4	2	2	2	3	2	4	4	3	2	4	3	1	4	5	2	4	4	2	4
698	343047	20	2	1	2	4	4	2	4	2	2	4	3	3	2	3	3	2	3	2	4	4	4	2	3	4	4	4	2	4	2	4	3	4	3	4	4	3	2	4	2	2	3	4	2	3	4	3	4
699	343074	20	2	1	2	5	3	3	5	2	3	3	3	3	5	3	1	3	5	3	4	5	5	3	5	3	2	5	3	2	3	3	4	4	3	3	3	2	4	3	2	3	4	3	3	3	2	3	3
700	353002	20	1	3	4	4	2	4	3	4	3	4	4	2	2	4	4	4	1	2	2	4	3	3	4	4	4	4	3	2	2	4	2	2	2	1	4	2	2	4	2	3	4	4	2	3	4	2	2
701	353019	20	2	2	3	5	3	2	4	2	3	2	4	2	1	4	4	2	3	3	3	2	3	2	4	5	2	4	2	4	3	2	2	3	3	4	4	3	1	4	2	1	3	4	3	4	4	2	2
702	353022	20	1	3	4	5	4	3	5	3	2	2	4	5	2	4	3	2	4	2	4	4	4	3	4	4	3	3	3	2	4	3	2	1	2	3	4	2	2	4	2	3	2	5	2	4	4	2	4
703	353026	20	1	3	4	5	4	5	5	3	2	2	4	3	4	4	4	1	3	1	4	5	4	4	5	5	5	5	2	5	1	5	4	1	1	5	2	2	3	5	2	2	2	5	2	5	2	3	5
704	353030	20	1	2	2	5	5	3	5	3	2	4	2	4	4	5	5	1	3	4	3	5	5	4	4	5	3	4	4	1	3	2	4	4	3	4	5	2	4	4	4	4	3	5	5	4	3	2	1
705	353084	20	2	1	5	4	3	2	4	4	2	2	4	3	2	3	2	1	3	2	2	4	3	4	3	4	3	5	2	4	2	2	2	3	2	4	3	2	1	3	2	1	4	3	1	4	4	1	3
706	353092	20	2	1	3	4	2	2	4	4	4	4	3	4	2	3	4	4	3	4	4	4	4	3	4	4	4	4	4	2	3	4	4	3	3	3	4	3	3	3	3	3	4	3	3	2	2	3	4
707	353120	20	2	1	5	5	4	2	5	1	1	2	3	2	2	4	3	3	3	2	2	4	3	2	3	4	3	4	3	1	2	4	2	2	3	4	3	1	2	3	1	2	3	3	3	4	3	1	1
708	353129	20	2	1	5	5	4	2	5	3	3	4	4	3	2	3	3	2	3	2	2	5	3	4	4	3	4	4	3	3	3	2	2	2	3	4	4	3	1	3	3	1	3	3	3	4	3	2	3
709	353136	20	2	1	5	5	3	3	5	3	4	3	4	4	3	4	4	2	4	2	3	4	4	4	4	5	4	4	4	1	1	2	2	3	4	5	2	2	1	5	2	2	2	5	2	1	1	2	2
710	373014	20	1	1	5	4	4	5	4	2	3	3	2	4	3	4	3	2	3	2	3	4	4	4	4	4	3	4	4	2	2	4	2	4	2	4	4	2	2	4	2	2	3	4	3	4	4	2	4
711	373017	20	1	1	5	5	4	4	5	2	3	3	3	2	3	4	3	2	3	4	3	3	2	4	3	4	2	5	4	3	2	3	2	3	3	3	3	2	3	4	3	3	3	5	3	4	4	2	4
712	373027	20	1	2	5	4	3	3	4	2	2	2	4	3	2	3	3	3	3	2	2	2	3	2	2	2	3	4	3	2	3	4	3	3	3	2	3	3	4	3	3	2	2	3	4	3	3	2	3
713	373068	20	2	1	5	4	3	2	4	2	3	1	4	4	2	4	2	2	3	2	2	4	3	4	3	4	3	4	3	4	2	2	2	3	2	5	4	3	2	4	3	2	5	4	3	4	4	2	3
714	383075	20	2	2	3	4	3	1	4	2	3	2	2	2	2	4	3	2	4	2	3	4	2	4	2	2	3	4	2	2	2	2	2	2	2	4	2	2	2	4	2	2	4	4	2	4	4	2	2
715	130025	20	2	1	5	4	4	4	4	3	3	3	2	3	3	4	3	3	2	3	3	3	3	4	3	2	2	4	3	4	2	2	2	2	2	3	3	2	1	3	2	1	4	3	2	4	3	2	4
716	130054	20	1	2	3	5	4	3	4	3	3	3	3	4	4	4	3	3	4	3	2	4	3	5	4	4	2	4	4	2	3	3	2	2	2	4	4	3	3	3	3	3	4	4	2	2	2	2	4
717	130074	20	2	1	3	5	3	5	5	2	1	5	3	5	5	5	1	1	5	3	2	5	3	5	4	5	5	5	3	1	1	1	2	2	4	3	5	3	5	4	4	3	2	4	1	3	2	3	1
718	130084	20	1	1	3	4	3	4	5	2	3	4	4	3	2	4	5	3	4	3	2	5	3	4	4	3	3	4	4	2	4	2	1	2	3	5	4	2	2	4	3	4	2	4	4	2	3	2	3
719	120001	20	2	2	1	5	4	2	5	3	3	4	3	5	2	4	3	1	4	5	1	5	5	5	4	4	2	5	5	4	2	1	3	4	4	5	4	3	2	4	3	2	4	5	2	4	4	1	3
720	120009	20	2	1	3	5	4	5	4	3	1	4	4	2	2	5	3	2	1	2	3	4	4	4	4	4	2	2	2	1	1	2	2	3	4	4	4	1	4	5	2	2	5	4	3	4	4	2	5
721	120016	20	2	1	4	5	5	3	5	3	2	3	4	3	1	4	1	2	4	3	2	5	5	4	5	5	3	5	2	3	2	2	2	4	3	5	4	2	1	3	3	1	4	5	2	4	4	3	4
722	120027	20	1	1	3	5	5	4	5	3	3	4	4	4	3	4	1	4	4	2	3	4	4	5	5	5	5	4	3	2	3	2	3	3	3	4	4	2	3	4	3	4	4	4	4	4	4	3	4
723	120033	20	2	1	5	4	4	2	4	4	3	2	3	3	2	3	2	3	3	3	2	4	4	4	4	4	3	5	3	3	3	2	2	2	3	3	3	3	2	3	2	1	3	3	3	3	3	2	3
724	120040	20	1	1	5	4	3	4	5	4	2	3	3	3	3	4	3	3	3	2	2	5	4	4	3	3	4	4	3	2	3	3	1	2	2	4	3	3	4	3	3	4	4	4	3	2	2	3	4
725	120043	20	2	2	5	5	3	4	5	2	3	3	4	4	2	4	2	1	2	2	3	5	5	5	3	5	4	5	2	2	4	4	2	2	3	4	4	4	2	4	3	2	2	4	2	4	4	1	4
726	120045	20	2	2	1	4	3	2	4	3	3	5	3	3	1	3	4	4	2	4	4	5	3	4	4	4	4	3	3	1	1	1	1	1	2	3	3	2	1	4	1	1	2	4	1	5	3	1	3
727	120047	20	2	2	2	4	3	1	4	3	3	3	4	3	1	4	1	1	3	2	4	5	4	5	4	4	3	4	3	4	1	1	3	3	1	4	5	2	1	3	1	1	4	3	2	5	4	1	1
728	120048	20	2	2	3	5	5	1	5	2	3	3	4	2	1	3	3	1	3	3	3	1	4	1	4	2	4	1	1	5	3	2	1	3	1	4	4	3	1	3	1	1	3	5	1	4	3	1	1
729	120052	20	2	2	3	5	4	3	5	2	2	4	2	4	3	4	1	1	4	2	1	5	4	4	4	4	5	4	3	1	1	2	2	2	2	5	4	3	2	4	4	2	2	5	1	4	4	2	5
730	120053	20	1	2	5	3	2	4	4	4	3	3	2	3	4	3	4	3	2	2	2	4	4	2	4	4	3	3	2	4	2	4	2	2	3	3	4	3	4	3	3	3	4	4	3	4	4	2	4
731	120055	20	2	2	5	5	3	3	5	5	3	4	4	2	3	4	4	3	2	3	2	5	4	5	3	4	5	4	2	2	1	2	2	1	2	3	4	2	3	2	2	2	3	5	3	4	3	2	3
732	120060	20	2	2	5	4	2	3	4	2	3	2	3	3	2	3	3	3	2	2	2	4	3	4	4	4	3	3	3	2	2	2	2	3	3	4	4	3	2	4	2	2	3	4	3	2	3	2	4
733	120061	20	2	1	4	5	4	2	5	4	2	2	5	4	1	5	2	2	2	2	4	5	4	5	5	4	5	4	4	4	1	1	2	2	2	4	2	1	1	5	3	1	5	4	1	1	5	1	1
734	120068	20	2	1	3	5	3	2	5	2	3	2	4	1	1	4	4	3	1	2	2	3	2	2	3	4	3	4	4	2	1	3	1	4	2	4	3	4	1	3	1	1	3	5	3	2	1	1	1
735	120083	20	2	2	4	5	4	4	5	3	3	3	4	4	3	3	4	3	3	3	4	4	4	3	5	5	4	4	3	2	2	3	2	4	3	3	2	2	2	3	3	2	4	4	2	2	3	2	4
736	120086	20	1	2	1	5	4	1	4	3	4	4	4	3	2	5	2	3	3	2	2	4	4	5	4	4	3	4	3	2	2	3	4	5	3	4	4	2	5	4	3	3	2	3	2	4	4	2	3
737	120089	20	1	2	4	5	3	4	5	2	3	4	3	3	2	4	3	2	3	2	2	5	5	5	4	4	4	4	3	4	2	4	2	2	3	4	4	4	4	4	3	4	4	4	3	4	4	3	4
738	120110	20	2	1	4	4	5	4	4	2	2	3	3	2	3	3	2	1	3	1	2	3	2	4	5	4	3	3	3	1	1	3	2	4	3	3	4	3	2	4	2	1	2	4	2	3	4	1	3
739	120121	20	2	1	2	5	4	2	4	3	3	4	4	2	4	4	4	2	2	2	4	3	3	4	4	4	3	4	2	3	2	2	3	2	2	4	4	2	4	4	2	4	3	4	2	4	2	2	4
740	120137	20	2	1	5	5	2	3	5	2	3	4	4	3	3	5	2	2	4	2	3	4	4	5	5	2	4	2	4	2	2	2	2	4	1	3	4	3	2	4	2	2	4	4	2	4	4	1	4
741	120138	20	2	1	1	4	3	4	5	3	3	2	5	1	2	3	3	3	2	3	1	2	3	3	4	4	3	3	4	3	2	2	2	5	2	2	2	2	1	2	1	1	5	4	3	4	2	1	2
742	120151	20	2	1	5	5	3	4	4	3	4	2	2	2	4	3	4	4	2	2	2	2	4	2	4	4	4	4	2	2	1	2	2	2	3	1	4	3	2	4	3	3	3	4	2	4	3	2	4
743	120154	20	2	1	5	4	3	2	4	2	3	3	4	3	2	4	3	2	3	2	2	3	3	4	3	4	4	4	4	4	2	3	3	3	4	3	4	3	1	3	2	2	3	4	1	4	4	3	2
744	120161	20	2	1	5	5	4	4	5	3	2	2	4	3	2	3	2	1	3	2	1	4	3	5	3	4	4	5	2	2	1	2	1	1	2	3	4	1	1	3	3	2	3	5	1	2	4	3	4
745	120187	20	1	1	4	5	3	4	5	1	2	3	4	3	2	4	1	2	3	2	1	5	3	5	3	4	4	4	2	2	2	4	1	2	2	4	3	2	2	3	3	4	3	5	2	4	5	2	2
746	120189	20	2	1	4	5	3	4	2	3	3	3	3	4	3	3	3	2	3	3	3	4	4	3	3	3	4	3	4	2	2	4	2	3	2	4	2	2	2	4	2	2	3	4	3	4	3	2	2
747	210027	20	2	1	3	4	3	4	3	3	2	4	4	2	4	3	2	3	2	2	4	4	3	3	4	5	2	4	3	2	3	2	3	3	4	4	4	4	2	3	2	2	2	5	2	4	3	2	2
748	210033	20	2	1	5	3	5	1	5	3	2	3	2	4	1	4	1	3	4	1	3	3	4	5	4	5	4	5	2	2	1	3	2	3	3	3	4	2	1	4	2	3	4	5	2	4	4	3	4
749	210063	20	2	1	4	5	3	2	4	2	3	2	3	3	2	3	3	2	3	2	3	3	2	2	3	3	3	3	3	3	3	2	2	2	2	3	3	3	2	2	2	1	3	4	3	3	2	3	3
750	210066	20	1	1	2	4	4	5	5	3	2	3	4	3	3	4	2	2	4	4	2	4	4	2	5	4	3	4	2	2	2	4	2	1	3	4	4	4	3	5	3	3	4	4	1	4	2	2	4
751	210082	20	2	1	4	5	2	3	5	2	2	3	4	3	2	3	3	2	3	2	2	3	4	4	4	3	3	5	2	3	4	3	2	3	4	3	2	3	2	3	2	3	2	5	2	4	3	2	4
752	210083	20	2	1	5	5	4	3	2	3	3	3	3	2	2	4	2	2	3	2	2	4	3	4	4	3	4	5	2	3	3	3	2	3	3	3	3	1	3	4	3	2	1	4	1	4	3	2	3
753	210086	20	1	1	5	4	3	3	4	2	3	2	4	4	3	4	3	3	4	3	4	4	3	4	3	4	2	4	4	3	3	2	2	3	4	3	2	3	3	3	2	3	2	4	2	2	2	2	2
754	210096	20	1	2	3	5	4	3	2	4	3	4	4	2	2	4	3	2	3	1	2	4	4	5	5	4	4	4	4	2	2	3	2	4	4	4	4	2	2	5	2	2	4	4	3	4	4	2	4
755	210129	20	2	1	5	5	4	3	3	3	2	4	4	4	2	2	3	1	2	2	3	4	3	4	4	4	4	4	3	2	3	3	3	2	3	5	4	2	3	4	3	2	3	4	2	3	2	3	3
756	210140	20	2	1	5	4	3	3	4	3	3	4	3	2	2	4	3	3	3	2	2	5	2	2	4	5	3	5	3	3	1	2	2	2	2	3	2	3	2	2	2	1	4	4	3	2	3	2	2
757	210141	20	2	1	5	5	4	2	4	3	3	4	2	3	3	4	3	4	4	2	3	2	3	5	3	3	4	4	3	2	3	3	2	3	2	3	4	3	2	3	2	3	3	5	2	3	4	4	4
758	210172	20	2	1	5	5	5	4	5	2	1	4	4	4	2	4	2	1	3	2	2	5	3	5	4	5	5	5	2	1	1	3	1	1	2	5	5	3	3	4	3	2	4	5	2	4	4	2	2
759	210173	20	2	1	5	5	3	4	4	3	2	4	3	2	3	3	2	2	3	2	3	4	3	4	4	4	5	4	2	1	3	3	3	3	3	4	3	3	3	4	3	2	3	4	3	4	3	2	4
760	210178	20	2	1	4	5	4	4	4	4	3	3	3	4	3	3	1	3	3	3	3	4	3	4	4	4	4	4	3	4	2	2	2	3	3	4	4	2	2	3	2	2	2	4	2	3	3	2	2
761	220069	20	2	1	5	2	2	4	4	1	1	2	2	2	2	3	3	4	2	2	1	5	3	4	4	4	2	3	2	4	2	2	2	2	2	4	3	2	1	3	2	1	2	1	3	4	2	1	2
762	220070	20	2	1	5	5	3	2	5	1	2	3	2	2	4	4	2	1	2	2	2	3	4	3	3	4	5	4	3	2	2	2	2	2	4	3	4	2	2	3	2	1	3	4	3	4	2	1	2
763	220074	20	1	1	3	5	5	4	5	2	3	3	4	4	2	5	3	2	3	1	2	4	3	4	3	4	4	4	3	1	2	3	2	3	2	4	4	2	1	4	2	2	2	4	2	4	4	2	4
764	220077	20	2	3	4	4	3	5	5	2	3	4	2	4	3	4	2	2	3	2	3	4	4	3	4	4	4	4	3	2	1	1	1	2	2	4	4	3	2	4	4	2	3	4	3	4	2	2	4
765	220095	20	1	1	5	5	5	3	5	3	3	4	4	3	2	4	3	3	3	3	2	3	3	5	4	4	3	2	3	2	3	3	1	1	3	3	4	3	1	3	2	2	3	4	4	3	2	1	2
766	220098	20	2	1	5	5	4	3	4	3	2	3	3	3	2	3	2	3	4	2	3	4	4	4	3	4	5	4	2	1	2	2	2	2	2	3	4	2	2	3	2	2	3	4	3	3	3	2	4
767	220103	20	2	2	4	4	4	2	4	3	3	3	2	4	2	4	3	3	4	2	2	4	3	4	4	4	3	4	3	4	2	4	3	1	2	4	4	1	1	3	2	2	4	3	2	3	3	2	3
768	220110	20	1	2	5	5	4	3	5	3	3	2	4	3	1	5	2	2	4	1	2	4	2	5	4	5	4	4	2	1	2	3	1	4	2	4	2	2	3	4	3	2	4	4	2	5	4	2	2
769	220113	20	1	1	5	5	4	4	4	2	4	4	4	2	2	4	2	2	5	1	2	5	2	4	4	4	2	4	3	2	2	4	2	2	2	4	4	2	2	3	3	3	2	4	2	4	4	3	4
770	220114	20	1	1	5	5	4	3	2	3	2	2	3	3	2	3	3	1	3	2	3	4	4	4	4	3	3	2	3	4	2	4	2	2	3	4	4	3	4	3	3	3	2	4	4	4	4	2	5
771	220123	20	2	1	1	4	3	2	3	2	4	3	4	3	1	3	3	4	3	2	3	4	3	4	4	5	4	4	3	4	2	2	2	3	2	3	3	3	2	3	2	2	2	4	3	4	3	2	2
772	220157	20	1	2	5	3	4	3	5	3	3	3	3	2	2	4	3	3	3	2	2	4	2	3	4	3	3	3	4	3	4	4	2	3	3	4	3	2	3	2	2	2	4	3	2	3	4	2	3
773	230005	20	2	1	2	4	3	2	5	1	2	3	5	5	3	5	4	3	5	3	2	5	4	1	2	3	2	2	3	1	2	1	1	2	1	4	3	2	2	3	2	1	2	5	2	1	3	4	5
774	230009	20	2	1	4	5	2	3	4	3	4	3	1	2	1	3	1	2	4	2	4	4	3	1	3	4	4	4	2	4	2	4	2	3	4	4	4	4	3	4	1	1	4	4	4	3	3	3	4
775	230010	20	2	1	5	4	3	3	4	2	2	3	3	4	2	2	3	1	3	2	3	4	2	4	3	3	4	4	1	1	1	2	2	3	3	4	3	2	1	4	3	1	3	4	3	4	4	2	4
776	230016	20	2	2	5	4	2	2	4	2	2	2	4	3	2	2	4	3	3	2	4	4	4	4	4	3	2	4	2	3	4	4	3	2	4	3	4	3	2	4	2	1	5	4	4	4	4	4	4
777	230019	20	1	2	5	4	2	1	5	1	3	2	4	3	3	3	2	3	4	2	2	4	3	4	4	4	5	4	3	2	3	2	2	3	3	4	4	2	2	4	3	3	3	5	4	4	4	3	4
778	230022	20	1	2	5	5	3	3	5	2	3	4	4	3	2	3	3	2	3	1	2	4	5	5	4	1	3	2	3	1	2	2	2	2	1	3	3	3	3	3	3	3	3	3	1	4	3	2	4
779	230032	20	2	2	5	4	5	2	5	1	3	4	4	3	1	3	3	4	2	2	4	5	4	1	3	4	4	4	3	5	2	1	2	2	3	4	3	3	1	4	2	1	4	5	2	3	2	2	4
780	230036	20	2	2	5	5	3	3	5	5	3	2	4	2	3	4	3	4	2	3	5	5	2	4	2	4	4	4	2	4	1	2	2	2	3	4	4	2	1	5	2	2	4	4	3	4	4	3	2
781	230053	20	1	2	4	4	4	3	4	3	3	2	4	4	3	4	3	4	3	3	3	2	4	3	4	3	4	3	2	4	3	3	3	2	3	4	3	4	2	3	3	4	3	4	3	4	4	4	3
782	230058	20	2	2	5	4	5	4	4	3	3	3	3	4	2	4	2	3	4	2	3	3	4	4	4	5	5	5	3	3	2	2	3	2	4	4	4	2	3	4	3	2	4	4	3	4	4	2	4
783	230063	20	2	2	3	5	4	2	4	3	3	2	4	2	1	4	2	4	3	2	2	3	2	2	2	5	1	5	2	4	2	1	2	3	1	3	4	3	1	4	3	3	2	4	1	4	3	1	2
784	230064	20	2	2	5	5	4	1	3	2	2	2	4	5	1	3	1	1	5	4	3	4	3	5	4	4	2	2	3	2	2	2	2	1	3	3	3	1	1	4	5	1	3	4	2	3	4	2	4
785	230073	20	2	2	5	4	4	2	2	2	1	4	4	2	2	4	1	1	3	1	2	4	4	5	2	4	3	4	2	2	2	1	2	2	2	2	4	3	1	4	2	1	4	2	2	4	4	2	4
786	230102	20	2	1	5	5	5	4	4	3	3	4	4	4	3	4	3	3	2	3	2	4	4	4	4	4	4	3	3	3	4	4	3	3	2	3	4	4	2	4	2	2	4	4	2	4	2	2	4
787	230145	20	2	1	4	5	2	1	5	3	3	3	3	2	1	4	5	1	2	1	3	5	4	5	4	4	4	4	3	4	2	2	2	3	4	4	5	3	1	4	3	5	3	5	3	5	4	2	1
788	230155	20	1	1	5	5	4	4	5	2	3	2	4	3	2	5	3	3	5	2	2	4	3	4	2	5	2	4	3	2	2	2	2	3	2	4	4	2	2	4	2	3	4	5	4	4	2	2	2
789	313026	20	1	1	3	4	4	3	5	3	3	3	3	3	3	4	2	2	3	2	3	4	4	4	4	4	3	4	3	4	3	3	2	2	2	3	3	3	3	3	3	3	3	3	4	3	3	2	3
790	323001	20	1	1	2	4	4	4	4	4	3	4	3	4	4	4	2	3	4	4	4	4	3	3	3	3	2	4	5	4	4	4	4	4	2	4	4	2	4	2	1	3	4	4	4	4	4	2	4
791	323005	20	1	2	3	4	3	4	4	3	3	2	3	4	3	5	3	4	3	4	1	2	1	2	4	4	4	4	4	4	1	2	3	4	5	4	4	1	2	2	2	4	2	3	2	2	1	1	1
792	333003	20	2	3	5	4	4	2	5	2	3	4	2	4	2	4	4	3	3	1	2	5	4	4	4	4	5	4	2	2	2	2	1	4	4	5	2	3	2	4	4	2	3	5	2	2	2	2	3
793	333082	20	2	1	5	4	4	2	5	2	3	2	4	3	1	4	2	3	2	3	2	4	3	4	4	5	3	4	4	3	2	1	2	1	2	4	4	2	1	3	3	1	2	4	2	2	3	2	3
794	333084	20	2	1	5	4	3	2	4	2	3	2	4	2	2	4	4	4	2	2	4	4	4	4	4	4	4	4	3	3	2	2	2	2	2	4	4	3	2	3	2	2	3	4	2	3	2	2	4
795	333096	20	2	1	3	4	4	3	5	3	3	3	3	3	4	4	3	4	3	3	3	4	4	3	5	5	4	4	2	2	2	4	2	2	2	3	4	4	3	4	3	2	2	5	3	4	4	3	4
796	343035	20	1	1	4	5	4	3	4	2	3	4	4	3	4	4	3	3	3	3	2	4	4	4	4	4	3	4	3	3	3	3	2	4	3	4	3	2	3	3	3	4	3	4	3	4	2	3	2
797	343075	20	2	1	3	5	5	1	5	1	3	4	4	3	1	4	3	5	3	1	2	3	2	4	4	4	5	3	2	4	1	1	3	2	2	3	4	1	1	3	1	1	3	4	1	4	4	3	2
798	353117	20	2	1	4	4	5	1	4	4	3	2	4	3	2	5	4	3	2	2	3	5	4	4	4	5	4	4	4	4	3	1	1	2	1	4	2	2	1	4	2	1	2	5	3	4	4	1	3
799	363017	20	2	1	2	3	4	4	3	3	3	4	3	4	3	4	2	3	4	3	3	4	3	2	4	3	4	4	2	2	2	2	3	4	3	3	3	2	3	4	3	4	4	4	4	4	3	2	3
800	363022	20	2	1	1	5	5	2	5	1	1	5	4	3	4	4	2	1	3	2	1	3	3	4	4	4	4	4	3	3	1	2	1	3	4	3	4	3	1	5	2	1	4	5	1	4	4	2	3
801	363045	20	1	1	5	5	5	5	4	3	4	2	4	3	2	4	2	2	3	3	3	5	3	4	4	4	3	4	3	3	4	4	2	4	3	5	5	4	3	3	2	2	2	5	4	4	4	3	3
802	363054	20	1	1	3	5	5	5	5	3	3	3	3	4	3	3	3	3	3	3	3	3	3	3	3	4	4	4	3	4	3	3	3	3	4	4	5	3	3	4	3	3	3	4	3	3	4	3	3
803	363059	20	1	1	5	4	3	3	4	3	5	3	3	4	3	4	3	3	3	4	5	5	4	5	4	4	3	4	3	2	2	2	2	2	3	3	3	3	5	4	3	3	4	3	3	4	3	3	2
804	363060	20	1	1	2	4	4	5	3	4	3	3	4	2	2	5	3	3	4	4	3	4	5	3	3	4	4	4	4	4	2	2	2	4	4	3	4	3	4	3	3	4	5	3	4	4	5	1	1
805	363064	20	1	1	2	4	3	3	1	3	4	3	4	1	3	5	3	4	4	4	3	2	1	4	3	3	2	4	4	4	3	1	3	5	3	3	4	2	2	3	3	2	4	5	4	3	4	1	1
806	363065	20	1	1	3	4	3	3	5	3	5	4	3	2	3	4	2	3	3	3	2	4	3	2	3	4	2	4	4	4	3	1	3	5	3	3	4	3	4	3	2	3	3	2	3	4	4	4	3
807	363069	20	1	1	1	4	3	3	4	3	4	2	3	2	2	3	4	4	3	3	2	3	3	4	4	3	2	4	3	2	2	2	1	3	3	2	3	2	2	3	2	2	3	4	3	3	3	2	2
808	373037	20	2	1	4	4	3	2	5	3	3	3	4	3	2	3	3	1	3	3	2	4	4	4	5	4	3	3	3	3	2	1	2	3	4	3	4	3	2	4	3	1	4	5	3	4	4	2	4
809	373052	20	2	1	2	4	3	2	5	3	3	3	4	3	1	5	3	3	4	2	2	4	3	4	3	4	4	3	4	2	2	4	2	3	2	4	3	3	2	3	2	2	4	5	3	3	4	1	4
810	373055	20	2	1	5	4	4	2	5	2	4	3	4	4	2	4	3	3	3	3	2	5	3	4	3	4	4	5	4	4	1	2	2	2	3	5	4	4	2	4	3	2	4	4	3	2	3	2	3
811	373066	20	2	1	5	5	4	3	5	3	3	3	4	3	2	3	2	4	3	2	3	4	4	4	5	4	5	4	3	4	3	4	3	3	2	4	4	3	2	4	3	1	4	5	3	4	4	3	4
812	383028	20	2	1	5	4	4	4	4	3	1	3	2	3	4	4	2	1	3	1	2	5	3	3	3	4	5	4	2	4	1	3	1	3	2	3	4	2	1	4	3	1	3	5	1	5	4	2	4
813	130005	20	1	1	4	4	4	4	4	4	1	4	3	4	3	3	4	2	3	2	2	4	4	4	4	5	5	4	2	2	3	2	2	3	4	4	4	3	2	4	3	2	2	5	2	3	4	3	3
814	130068	20	2	1	2	4	4	4	5	2	3	2	4	3	3	4	3	2	3	3	4	5	4	4	4	3	3	4	2	1	2	2	1	3	3	4	3	2	1	4	3	2	3	5	3	2	3	2	2
815	120018	20	1	1	3	5	4	5	5	3	4	4	4	4	3	4	3	3	4	3	3	5	4	4	4	4	3	4	3	3	4	3	3	4	3	5	4	2	3	4	3	3	3	5	3	3	4	3	3
816	120076	20	1	1	5	4	3	4	4	1	2	3	2	4	1	4	2	4	3	2	1	3	3	4	5	3	3	4	3	3	2	2	1	1	3	4	4	1	1	2	1	1	5	4	1	4	2	1	2
817	120077	20	2	1	2	4	4	3	4	3	2	2	3	3	3	4	3	3	3	2	2	4	3	3	4	4	4	4	3	2	2	2	3	2	4	4	4	2	2	4	2	2	4	3	2	3	4	2	3
818	120091	20	2	2	4	5	4	2	5	2	3	4	4	5	3	4	3	2	4	2	2	5	4	4	5	5	3	5	2	3	1	4	2	1	3	3	4	1	1	3	2	3	4	5	3	4	5	2	4
819	120099	20	1	1	3	5	5	5	5	4	5	5	5	4	5	4	1	4	5	4	5	4	5	4	5	4	5	5	2	1	1	2	2	3	4	4	5	1	4	5	5	5	5	5	1	4	5	4	4
820	120108	20	1	1	5	4	4	3	5	2	2	3	4	3	2	4	2	2	2	3	2	3	4	4	4	4	2	4	2	4	3	2	2	3	3	4	3	2	2	3	2	3	2	5	2	4	4	3	3
821	120131	20	2	1	4	5	3	1	5	2	2	3	3	3	2	4	3	2	3	2	2	4	4	4	4	5	3	5	3	3	2	2	2	3	3	4	3	2	1	2	2	2	2	5	3	3	2	2	4
822	210003	20	2	1	5	4	3	3	3	3	2	4	4	4	3	4	3	2	3	3	3	3	3	4	4	3	4	4	3	3	2	3	3	3	3	4	3	3	4	3	3	3	3	3	2	3	2	3	3
823	210018	20	1	1	3	4	3	3	5	3	3	3	4	3	2	4	4	3	3	1	3	4	4	2	4	5	1	3	4	1	2	4	2	2	2	3	3	5	3	4	3	4	3	4	4	3	3	1	2
824	210025	20	2	1	2	5	2	5	2	3	3	3	3	2	2	4	3	2	3	2	2	5	4	4	3	3	2	4	3	2	2	2	2	3	2	4	2	3	2	3	3	3	4	5	2	2	3	2	4
825	210041	20	1	1	5	5	3	4	4	3	3	3	3	3	3	4	2	3	3	3	3	4	3	4	4	3	3	3	2	4	3	2	2	2	3	4	2	2	2	2	2	3	2	4	3	4	3	2	3
826	210044	20	1	1	5	4	4	3	2	2	3	2	2	3	2	3	2	2	4	3	2	4	4	5	4	4	3	4	3	2	2	2	1	2	3	5	4	3	2	3	3	2	2	4	2	3	2	2	4
827	210051	20	2	1	5	4	3	3	5	2	3	3	4	3	3	3	3	2	4	2	2	5	3	4	4	3	3	4	3	3	3	2	2	3	3	4	3	2	2	4	3	2	3	4	3	2	3	2	3
828	210072	20	1	1	5	4	4	4	4	3	4	1	4	4	2	5	2	3	4	3	3	5	3	4	4	4	3	4	3	2	4	3	2	4	3	3	4	2	3	4	3	3	4	4	4	4	2	2	2
829	210084	20	1	1	5	5	5	3	4	2	3	3	2	4	3	4	3	3	4	1	2	4	4	5	5	4	5	4	2	1	1	2	1	2	2	4	4	3	3	4	2	3	4	5	4	2	3	2	4
830	210112	20	2	1	5	5	4	4	4	3	2	3	4	3	3	4	2	1	4	3	3	4	2	4	3	4	4	4	3	2	2	2	1	2	4	4	4	2	2	4	3	4	4	5	2	4	4	2	4
831	210133	20	1	1	4	5	4	4	5	4	3	3	4	3	3	4	3	4	3	3	5	4	4	5	3	4	4	4	3	3	3	3	2	5	3	4	4	3	2	4	3	2	5	4	2	4	4	2	3
832	210148	20	2	1	5	5	4	3	3	3	3	3	4	3	2	4	2	3	3	2	3	3	3	4	3	3	4	4	4	3	3	2	3	3	2	3	4	3	3	4	3	2	3	4	3	3	2	2	3
833	210153	20	1	1	3	4	3	3	2	2	3	4	2	1	4	5	4	2	2	2	1	4	4	5	4	5	4	4	4	4	4	2	4	4	2	3	4	4	2	4	1	2	2	2	4	2	4	3	3
834	220021	20	1	2	3	5	3	3	5	3	5	4	3	2	3	3	3	4	3	4	3	5	3	5	3	4	4	4	3	4	4	3	3	4	3	4	4	3	2	3	4	3	2	3	3	5	4	3	3
835	220046	20	1	1	3	4	4	4	2	3	3	4	3	4	3	4	3	3	3	3	3	3	3	4	3	4	3	4	3	2	2	3	2	4	3	3	3	2	2	3	3	3	2	4	4	4	3	2	2
836	220054	20	2	2	2	5	3	1	5	2	2	2	4	5	1	1	4	2	5	2	2	5	4	5	5	2	2	5	2	4	2	2	2	3	3	3	4	2	2	4	2	2	3	5	3	3	2	2	3
837	220062	20	2	1	4	5	4	3	5	2	3	4	3	2	4	4	1	3	2	3	3	5	5	3	2	4	2	4	3	2	1	2	2	2	2	4	2	2	1	2	2	2	3	2	2	4	4	2	4
838	220072	20	1	1	5	5	4	3	5	2	3	4	4	3	2	4	3	1	3	2	3	4	3	3	3	5	3	5	4	3	4	3	2	4	3	4	4	2	2	4	3	3	3	5	3	5	3	2	2
839	220083	20	2	3	4	4	4	4	5	3	3	3	3	4	1	4	3	2	3	2	2	5	3	4	4	4	3	4	4	3	3	2	2	3	2	4	3	3	2	3	2	2	2	5	2	3	3	2	3
840	220105	20	2	2	3	5	3	2	5	2	3	2	4	3	4	4	3	2	4	2	3	5	3	2	4	4	4	4	3	4	2	2	2	3	3	4	4	2	4	2	2	3	3	4	3	2	4	2	2
841	230062	20	2	2	5	3	4	3	4	2	1	4	3	3	1	4	3	3	3	2	3	5	5	5	5	4	1	3	3	2	3	2	2	2	2	5	2	1	1	3	2	1	2	4	4	4	3	1	2
842	230098	20	1	1	5	5	3	3	4	2	2	3	3	3	4	4	2	3	3	2	2	4	3	2	3	4	2	4	2	2	2	2	2	3	2	4	2	3	3	4	2	4	4	4	3	2	2	2	2
843	230099	20	2	2	4	4	4	2	5	3	3	3	3	4	3	4	1	3	3	3	3	5	4	3	4	3	3	3	2	3	2	4	2	4	2	3	3	2	2	4	2	2	4	3	2	2	4	3	3
844	230116	20	2	2	3	5	3	4	5	3	4	4	4	3	3	5	3	2	3	1	5	5	3	3	5	4	5	5	3	2	1	2	3	5	3	4	5	3	4	4	4	2	5	5	5	4	4	3	1
845	230130	20	1	1	5	5	3	3	4	1	3	2	4	4	3	4	3	3	4	2	1	3	2	5	4	5	5	3	4	4	2	4	1	1	2	5	3	3	3	3	2	3	1	5	4	4	4	2	2
846	230134	20	2	1	2	4	4	2	5	2	3	2	3	2	1	3	4	2	2	1	2	5	3	1	5	4	4	4	2	2	2	1	2	2	3	4	4	3	2	4	3	1	4	5	2	4	2	2	3
847	230135	20	1	1	3	5	3	4	5	2	3	3	4	3	3	4	3	2	5	3	3	4	3	4	3	4	3	4	3	2	2	3	2	2	3	4	4	2	2	4	2	3	2	5	3	3	3	2	3
848	230144	20	2	1	3	5	4	3	5	3	3	4	3	2	2	3	2	3	2	2	3	4	4	2	4	4	3	4	3	3	1	3	3	4	4	3	4	3	2	3	2	5	4	4	3	3	2	4	2
849	230170	20	1	1	5	5	5	3	5	3	4	3	4	3	2	4	3	2	4	2	2	4	4	4	4	5	4	5	4	4	2	2	2	2	1	4	4	3	3	3	2	3	3	5	4	5	4	2	3
850	230177	20	2	1	3	5	4	4	5	3	3	3	3	3	3	4	3	2	3	3	3	4	4	3	4	4	4	4	3	3	2	2	3	3	3	4	3	3	3	4	4	2	4	5	4	4	4	3	3
851	363030	20	2	1	5	5	4	5	5	3	4	4	5	3	4	5	4	4	2	4	3	4	4	5	3	5	1	4	4	4	4	3	3	3	2	4	3	2	4	2	2	4	4	5	3	3	1	1	2
852	363051	20	1	1	5	4	4	4	5	2	3	4	4	3	3	4	3	1	3	2	3	5	3	5	5	5	5	4	3	2	2	3	2	3	3	4	4	2	3	3	2	3	2	5	3	3	2	2	3
853	363055	20	1	1	3	5	5	3	4	3	4	3	3	2	3	3	3	4	1	3	2	3	4	4	4	5	2	4	4	2	2	2	3	5	3	3	3	1	3	4	2	2	5	5	4	5	5	3	2
854	120088	20	1	2	5	5	4	3	5	3	5	2	4	4	3	4	3	5	4	1	2	5	4	4	4	4	3	4	4	2	2	4	1	2	1	4	4	1	3	5	2	3	2	4	3	4	5	2	4
855	120176	20	1	1	2	4	4	2	5	4	4	1	4	3	2	5	4	4	3	4	4	5	4	2	4	5	4	4	4	2	4	1	4	4	4	4	5	3	2	2	2	2	4	4	4	2	1	2	2
856	210050	20	1	1	5	3	2	4	3	3	3	4	5	3	3	3	4	3	3	1	1	4	4	4	5	5	5	4	1	1	5	3	2	4	4	4	5	4	2	4	2	3	5	3	3	5	4	1	1
857	220136	20	2	3	3	5	4	2	4	2	1	2	4	2	1	4	3	3	3	2	2	5	2	1	3	4	2	4	3	4	2	2	2	4	2	3	4	3	2	4	2	1	3	5	2	4	2	2	2
858	230044	20	1	2	2	5	3	5	3	3	4	4	4	5	5	5	1	2	5	4	3	3	4	4	4	4	1	4	3	3	4	4	2	3	2	4	4	2	4	4	3	4	4	3	3	4	4	4	4
859	230054	20	1	1	3	5	4	4	5	3	4	4	4	3	3	4	2	3	3	3	2	3	4	4	4	4	4	4	3	2	3	2	2	3	3	3	2	3	3	4	3	3	4	4	4	4	4	3	3
860	230076	20	1	2	5	5	2	4	4	4	3	4	4	4	3	3	2	3	4	2	1	4	3	4	4	4	5	4	2	2	3	2	1	1	3	2	4	3	3	4	3	3	4	4	3	3	4	2	2
861	230114	20	1	2	5	5	5	4	5	4	3	2	4	3	2	4	1	1	3	3	2	3	4	4	3	3	4	5	4	1	2	3	2	4	2	4	4	4	2	4	2	2	4	4	4	4	4	2	2
862	230132	20	1	1	4	5	3	4	5	2	3	2	4	2	3	5	3	3	2	4	2	5	2	4	2	4	2	4	2	2	3	2	1	2	2	4	4	2	2	4	2	2	2	5	1	2	1	1	3
863	230150	20	2	1	4	4	3	4	5	4	4	2	4	1	4	3	3	3	2	3	3	5	4	3	4	3	3	4	3	2	3	4	2	4	3	4	4	2	2	4	2	2	4	4	2	2	4	1	2
864	230162	20	2	1	4	5	4	2	5	2	3	3	2	3	2	5	3	4	4	3	2	5	5	5	4	4	3	4	3	4	2	2	1	4	4	4	4	2	1	4	2	1	2	4	5	2	2	2	2
865	230167	20	2	1	3	4	2	1	5	4	3	2	2	3	1	4	1	4	4	2	2	5	3	4	4	4	3	4	3	2	2	1	3	4	3	4	3	2	1	4	3	1	4	5	3	3	4	1	2
866	230172	20	2	1	3	1	3	2	1	3	2	1	3	3	2	3	3	2	1	2	1	1	1	1	1	1	1	1	1	2	1	2	2	2	2	1	3	1	2	1	1	1	2	1	2	1	1	1	1
867	363033	20	2	1	4	3	3	3	4	2	3	2	4	3	2	4	1	3	1	2	2	5	3	1	1	3	2	2	3	3	3	1	2	5	3	3	3	3	1	2	1	2	3	4	3	2	2	2	1
868	363050	20	1	1	5	4	3	4	5	3	3	3	3	4	2	4	3	3	2	2	2	5	3	5	4	4	3	3	2	2	1	3	3	3	2	3	2	1	2	2	2	2	4	5	3	4	4	1	2
869	363058	20	1	1	3	5	5	5	5	5	5	5	1	1	1	3	3	5	5	5	5	5	5	5	5	5	1	5	5	5	1	1	1	5	1	5	5	1	1	5	1	5	5	5	5	1	1	1	1
870	220124	20	1	2	1	5	3	5	4	2	2	3	4	3	3	3	4	2	3	1	2	2	2	4	3	4	4	4	3	2	4	2	2	2	3	3	4	3	3	4	4	3	2	4	3	4	4	3	4
871	230077	20	1	2	5	5	3	4	5	4	3	3	4	3	3	5	1	1	4	3	4	5	3	5	4	3	1	5	4	5	5	1	3	4	1	5	1	1	3	3	1	3	5	5	4	4	3	2	3
872	230096	20	1	1	5	5	5	5	4	3	4	3	3	5	3	3	3	3	3	4	3	4	3	4	5	3	5	5	3	2	2	3	4	4	3	3	5	3	3	4	3	4	4	4	2	5	4	3	3
873	120104	20	1	1	3	2	4	3	5	2	2	3	4	4	2	3	4	3	3	2	2	4	3	4	4	4	4	3	2	1	1	2	2	2	3	5	4	2	2	4	3	3	2	5	2	3	4	1	1
874	120115	20	2	1	5	4	4	3	4	2	2	3	3	4	3	4	1	3	5	2	2	4	2	5	3	3	3	4	3	1	1	2	2	2	2	3	3	2	2	2	2	2	2	4	3	4	4	3	3
875	220111	20	1	1	4	5	4	5	5	4	3	4	2	5	4	4	2	4	5	3	3	5	3	5	5	5	1	4	2	1	4	3	1	4	3	3	4	1	1	5	2	1	5	5	5	5	4	1	4
876	220112	20	1	1	5	4	3	5	5	4	5	2	3	3	1	2	1	2	3	2	3	4	5	4	5	3	5	4	3	1	2	2	2	1	2	3	4	2	5	5	2	5	4	3	4	5	5	2	2
877	230103	20	2	1	3	5	5	4	4	3	3	3	3	4	3	5	1	2	5	2	3	4	3	4	4	5	4	4	3	2	3	3	2	3	2	3	3	2	2	3	2	2	3	5	3	3	4	3	3
878	230159	20	1	1	1	5	5	3	4	2	2	3	4	2	2	3	3	2	2	2	3	3	3	2	5	5	5	4	3	4	2	3	1	3	3	3	4	2	2	4	1	2	4	3	4	5	4	2	2
879	230168	20	2	1	4	5	3	3	4	2	3	3	4	3	2	4	3	3	4	2	2	2	3	3	4	4	3	4	3	4	3	2	3	3	3	3	3	3	2	3	3	2	2	5	4	4	4	3	3
880	230113	21	2	2	2	5	5	5	4	2	3	4	4	3	3	4	2	1	2	2	3	2	4	4	4	4	4	4	2	2	1	2	2	3	3	4	4	4	2	4	2	2	5	3	3	4	2	1	2
881	220159	21	2	3	5	5	5	2	3	2	3	2	4	4	4	3	3	4	2	3	3	4	4	3	4	3	2	3	2	3	2	2	3	4	4	4	4	3	2	3	4	2	2	3	4	4	3	4	4
882	353020	21	1	3	2	5	4	4	5	2	3	5	3	4	3	3	4	3	4	4	3	4	3	5	4	5	4	4	4	4	5		3	5	3	5	4	4	4	3	4	4	4	4	5	5	5	4	3
883	220038	21	1	3	5	5	2	5	4	2	4	3	4	4	1	4	1	4	3	2	1	3	4	4	4	4	3	4	3	2	3	3	3	1	2	2	3	3	2	4	3	3		1	1	3	3	1	1
884	220097	21	1	1	5	5	4	4	5	3	2	3	3	4	3	4	2		3	2	3	4	4	3	4	4	4	3	3	2	3	2	3	2	3	3	3	2	3	2	3	3	4	3	3	3	2	3	4
885	220152	21	2	3	4	4	4	4	3	4	4	3	4	4	3	4	3	4	4	2		4	3	4			3	4	2	3	2	3	4	3	2	3	3	4	4	3	3	3	2	4	3	3	3	2	3
886	210115	21	1	2	3	5	3	3	4	2	3	2	2	3	2	3	3	2	2	2	3	4	3	4	3	4	3	5	5	4	4	4	3	3	4	3	4	3	4	3	3	3	4		3	3	2	3	4
887	220172	21	2	3	2	5	5	2	5	2	3	2	3	3	2	3	3	2	3	3	4	4	4	4	3	4	3	4	3	3	2	2	2	2	2	2	2	2	2	2	3	2	3	4	3	3	4	2	4
888	210102	21	1	2	2	5	3	4	5	1	3	2	2	2	1	4	4	3	4	3	3	5	5	5			4	4	3	2	2	2	1	3	2	5	3	3	2	3	3	2	2	4	4		2	2	2
889	333022	21	2	3	3	5	4	3	4	3	3	4	2	3	3	4	2	1	4	3	2	5	4	4	4	4	5	4	3	3	3	2	2	1	2	3	4	3	2	5	4	1	2	5	3	3	3	3	3
890	120051	21	2	2	2	5	5	4	5	3	3	2	4	3	4	5	2	2	3	2	2	5	4	5	2	5	5	5	2	2	1	2	2	1	2	5	4	1	3	3	3	2	4	4	1	4	5	1	1
891	210069	21	1	1	5	5	3	5	4	3	2	5	4	2	3	5	1	2	2	2	1	5	3	5	4	4	4	4	3	2	4	2	1	1	2	5	4	4	3	4		3	4	4	2	2	2	2	4
892	220002	21	2	3	5	5	3	4	4	2	3	2	2	4	3	3	3	2	3	3	3	4	4	2	4	4	2	4	3	2	3	2	2	2	3	3	1	2	2	3	2	2	3	4	3	3		2	3
893	230023	21	1	2	4	1	3	4	4	4	2	2	1	3	1	5	3	4	4	3	1	5	5	5	3	4	1	3	3	2	4		1	1	2	4	4	1	3	2	2	4		3	4	3	4	1	3
894	230024	21	1	2	5	5	3	5	5	1	1	5	5	3	3	5	1	3	3	3	2	5	5	5	5	5	5	5	2	2	3	2	1	4	2	5	5	2	5	4	2	2	5	5	2	4	5	2	4
895	230060	21	2	2	3	5	4	4	5	3	2	4	4	3	2	3	3	4	4	2	3	4	4	4	4	4	2	4	4	3	2	2	3	2	2	4	4	2	2	3	2	1	4	5	3	4	4	3	4
896	230070	21	1	2	5	5	1	4	4	2	3	4	4	1	1	4	2	2	3	4	3	3	2	4	3	4	1	4	2	4	2	2	2	2	2	2	2	3	2	4	3	2	2	3		4	2		2
897	230160	21	1	1	5	4	3	5	3	3	2	2	4	1	2	3	3	2	3	3	2	5	3	3	4	4	2	4	3	2	2	2	3	2	4		3	3	3	2	2	1	3	4	2	4	4	1	2
898	120094	21	2	2	4	5	4	2	5	3	4	4	4	5	2	4	3	2	4	4	3	4	4	5	5	3	4	3	3	5	2	1	2	5	3	5	4	4	3	4	3	3	5	5	2	2	3	1	3
899	210010	21	1	1	4	4	4	3	4	3	2	2	3	4	2	2	4	2	2	2	2	4	2	4	3	3	4	4	3	2	2	3	2	3	2	3	3	3	2		4	3	3	4	3	3	4	3	2
900	220155	21	1	3	4	4	4	4	5	2	2	3	4	4	3	4	3	3	4	3	2	5	4	4	3	3	4	3	4	2	4	3	2	4	2	4	2	2	2	4	2	4	4	4	2	2	4	1	2
901	313003	21	2	2	1	5	4	1	5	1	3	4	3	2	1	4	2	1	5	3	3	3	4	5	3	4	2	5	3	1	4	1	1	1	3	3	3	1	1	5	3	1	1	5	3	1	1	4	4
902	313037	21	1	3	2	4	4	4	4	3	1	5	3	5	2	4	1	1	3	1	1	5	3	5	5	5	5	5	3	2	4	4	2	2	4	3	3	3	3	4	4	2	4	3	1	4	4	2	4
903	353032	21	2	2	5	5	4	2	5	2	3	2	4	4	2	4	2	4	2	2	2	4	3	4	3	4	4	4	2	2	2	2	3	2	2	3	2	2	2		3	2	2	4	1	3	4	4	2
904	373062	21	2	1	4	5	5	5	4	3	3	4	2	2	3	3	2	3	3	3	2	3	2	4	4	4	4	4	3	3	3	2	2	2	3	3	4	3	2	4	3	3	3	4	2	3	3	2	4
905	210024	21	1	1	5	5	5	4	4	2	4	4	4	4	3	4	3	2	3	3	3	4		3	4	3	4	4	3	2	2	3	2	3	2	4	4	2	2	4	3	2	2	5	5	3	3	3	2
906	220019	21	1	3	3	3	3	5	5	3	5	3	5	3		4	3	3	4	3	3	3	5	5	3	3	4	3	3	3	3	3	3	4	4	4	3	4	3	3	3	4	4	3	5	3	5	3	3
907	220027	21	1	3	3	4	4		4	5	3	1	4	1	1	5	3	3	1	3	2	4	1	3	1	1	1	3	5	3	2	3	3	1	1	2	3	2	1	1	1	1	5	1	1	1	1	1	1
908	220075	21	2	3	5	5	5	2	3	2	3		4	4	3	3	2	2	3	3	4	4	3	4	4	3	2	3	2	3	2	2	3	4	4	4	4	3	2	3	2	3	4	2	2	3	4	4	3
909	220143	21	2	3	4	5	4	2	4	4	5	2	4	3		4	5	3	3	2	2	3	3	3	4	5	5	5	4	2	2	1	1	2	3	2	4	3	2	4	3	1	2	4	2	4	2	1	2
910	313002	21	2	2	5	4	4	4	4	3	2	3	2	3	3	4	3	1	1	2	4	4	5	5	3	4	4	4	4	4	2	2	2	4	4	4	4	4	1	4	2	2	3		3	2	3	2	2
911	333100	21	2	1	5	4	4	2	4	3	2	2	4	3	1	4	2	1	4	1	3	4	3	4	4	3	4	4	3	3	2	1	3	2	2	3	4	3	2	4	3	3	3	5	3	2	3	2	4
912	343030	21	1	1	3	5	4	5	4	4	4	3	5	4	5	4	2	4	5	4	5	4	4	5	5	5	4	4	4	4	5	4	5	4	4	5	5	4	5	4	4	5	5	5	4	5	5	4	4
913	353055	21	1	3	5	3	2	3	5	3	3	1	4	1	1	5	3	2	2	2	3	4	4	3	2	4	2	3	2	4	4	1	1	4	4	3	4	2	1		2	2	5	4	4	3	4	3	1
914	353080	21	2	1	5	3	3	3	4	3		3	3	4	3	4	2	2	4	3	3	3	3	3	3	4	3	3	3	3	3	3	2	3	2	3	3	2	2	4	3	3	3	3	4	3	4	3	3
915	353083	21	2	1	4	4	4	3	4	3	2	4	3	2	2	3	3	1	2	2		2	3	4	4	4	3	4	2	1	2	2	1	2	2	4	4	2	2	3	2	2	2	3	2	4	4	2	4
916	353141	21	1	3	2	5	3	3	5	3	3	3	4	3	3	4	3	5	3	3	3	4	3	2	3	4	3	3	3	3	3	4	3	4	4	4	3	5		3	3	2	3	4	4	3	3	3	3
917	373011	21	1	1	2	4	3	1	4	3	3	2	4		1	5	3	3	5	2	2	5	3	3	3	4	4	5	4	1	2	2	3	3	1	4	3	3	1	3	3	2	5	4	2	5	3	1	1
918	120058	21	2	2	3	4	4	2	5	2	3	2	4	3	4	3	2	2	4	2	2	4	4	4	3	4	4	4	2	4	2	2	2	2	2	4	4	2	2	4	3	2	2	5	3	4	3	2	3
919	210070	21	2	1	5	4	5	4	4	2	2	2		3	2	4	3	2	2	2	2	5	4	5	4	4	4	4	3	2	2	4	2	3	2	4	4	3	2	3	2	3	4	5	3	4	3	2	4
920	220035	21	2	3	3	4	3	1	5	2	4	2	2	5	1	3	2	4	5	3	2	5	5	4	4	4	4	4	3	3	3	2	2	4	4	4	4	2	2	4	2	2	4	4	4	3	4	2	4
921	220139	21	2	3	4	4	2	5	5	3	4	5	4	4	1	3	2	4	4	2	3	2	3	2	2	2	1	5	3	1	2	2	2	3	4	4	5	2	1	5	3	2	3	3	3	4	2	1	4
922	220142	21	2	3	5	5	5	3	3	2	1	3	2	3	1	5	2	2	3	2	3	3	4	3	3	4	5	4	2	3	1	1	1	4	3	3	2	3	1	4		1	3	3	2	4	4	1	3
923	220168	21	1	3	5	5	4	3	5	1	3	4	4	2	2	5	1	3	4	2	3	5	2	4	4	4	5	4	2	2	4	2	2	1	2	4	3	1	1	4		2	3	5	3	5	4	1	3
924	323020	21	2	3	4	5	4	3	5	3	3	2	1	3	1	3	4	3	3	1	2	4	4	5	5	5	3	4	4	5	1	2	2	3	2	5	4	2	1	3	3	2	4	4	3	4	4		2
925	333009	21	2	4	5	4	3	2	4	3	3	2	4	3	3	4	3	3	3	2	2	3	4	4	4	4	4	4	3	2	2	4	2	2	4	3	3	2	3	3	3	2	3	4	3	4	3	2	3
926	373004	21	1	1	2	5	4	3	5	2	3	4	4	2	4	4	3	1	2	3	2	5	2	3	3	4	3	5	3		3	3	1	3	2	3	4	3	1	5	3	4	5	2	4	5	4	2	1
927	130007	21	2	1	3	4	3	4	5	3	3	3	4	2	3	4	1	2	3	3	4	5	3	4	5	5	4	3	2	1	1	2	2	2	3	4	4	3	2	3	4	2	4	4	2	4	4	3	3
928	220066	21	1	1	4	5	4	3	5	1	3	2	4	3	3	4	3	2	3	2	3	4	2	3	3	2	3	2	3	2	3	3	2	2	3	4	3	2	3	3	3	4	2	5	2	4	4	3	2
929	230042	21	1	2	5	4	4	2	3	2	4	4	3	3	1	5	4	3	2	2	2	4		2	4	4	4	4	4	4	3	2	1	3	3	2	3	4	3	2	1	2	3	2	4	2	3	2	3
930	130070	21	1	1	2	5	4	4	5	3	2	3	4	3	1	4	4	2	2	4	2	4	2	2	5	4	4	5	4	4	2	3	2	2	3	4	4	4	2	4	2	2	4		2	2	2	2	3
931	230120	21	1	2	5	5	3	4	5	2	3	4	3	3	2	3	2	3	3	2	2	1	2	4	4	4	2	4	2	2	4	3	1	2	3	4	4	3	2	4	2	3	2	4	3	2	4		3
932	230108	21	1	1	3	4	5	4	4	3	3	3	3	4	3	5	1		2	5	2	3	4	3	4	5	4	4	3	2	3	3	2	3	2	3	3	2	2	3	2	2	3	5	3	3	4	3	3
933	313016	21	2	3	1	5	4	2	4	2	2	2	4	4	3	2	2	1	3	2	2	4	1	4	3	4	2	4	2	2	1	2	1	1	3	3	4	2	1	3	2	1	2	4	2	4	4	2	2
934	323023	21	2	3	2	5	4	4	5	3	4	3	3	4	2	5	4	4	3	2	5	5	4	3	4	5	5	4	3	2	2	1	3	4	4	5	4	2	3	5	3	3	4	5	3	5	3	2	3
935	333014	21	2	3	5	4	3	2	3	3	3	2	4	4	2	4	4	2	4	4	4	4	4	3	4	4	2	2	4	3	3	2	2	4	2	4	4	2	2	3	2	2	4	4	2	3	4	2	3
936	353051	21	1	1	5	4	4	3	4	4	3	4	4	2	3	4	4	3	3	2	3	4	2	4	4	4	3	4	2	2	2	2	2	3	3	3	3	3	2	4	3	2	3	4	3	4	3	2	3
937	353056	21	2	3	3	5	4	2	5	3	4	2	4	2	1	3	4	4	3	3	2	5	3	3	4	4	3	4	3	3	2	1	3	4	2	5	4	2	1	4	2	1	3	5	3	4	3	2	2
938	353110	21	2	1	5	4	5	2	5	1	1	4	4	5	4	4	2	1	2	2	2	5	2	4	5	4	4	5	2	2	2	2	1	1	2	5	4	1	2	4	2	1	2	5	1	4	4	4	4
939	353143	21	2	3	4	4	4	4	5	5	4	4	4	3	4	4	5	3	4	3	2	3	3	4	4	4	3	4	4	4	2	4	2	4	4	4	4	2	4	4	3	3	4	4	2	3	4	2	4
940	373053	21	2	1	5	4	3	3	4	4	4	3	4	2	3	4	4	3	3	2	4	5	4	4	4	4	5	4	3	5	2	1	1	3	3	4	4	1	4	4	3	1	4	5	4	4	4	3	2
941	383041	21	2	3	4	5	4	3	4	2	1	4	3	5	4	3	3	2	4	3	2	5	3	2	4	4	4	4	2	1	2	2	3	2	4	3	4	3	1	4	3	1	3	5	2	3	4	2	4
942	383076	21	1	3	5	4	3	4	4	4	4	5	4	3	2	4	3	4	3	2	2	4	4	4	4	4	4	4	4	4	4	2	2	4	4	4	4	2	2	4	2	3	4	3	2	4	3	2	3
943	120084	21	2	2	5	4	3	4	4	4	3	2	4	2	2	4	4	2	2	2	3	4	4	4	4	3	4	4	3	2	2	2	4	2	2	4	4	2	2	4	1	1	3	4	2	2	3	2	2
944	120097	21	2	2	3	5	3	2	4	3	4	4	2	3	2	2	3	3	3	2	2	4	3	4	4	4	2	4	3	2	2	2	2	4	2	3	3	3	2	3	2	2	3	4	2	4	3	2	2
945	210028	21	2	1	4	4	4	4	4	3	2	3	3	3	1	3	3	4	3	3	3	4	4	3	4	4	3	2	3	4	3	2	2	2	2	4	3	3	2	4	3	2	3	4	3	4	4	2	2
946	210139	21	1	1	5	4	4	2	2	3	3	2	3	2	2	5	4	4	5	4	2	4	3	4	3	3	2	4	3	2	3	3	1	3	1	5	5	1	2	3	2	4	5	4	3	4	3	2	2
947	210160	21	2	1	5	5	5	2	5	4	1	3	3	4	2	4	1	1	5	1	2	5	4	5	5	5	5	5	2	1	1	2	1	1	2	4	4	2	1	3	3	2	5	5	3	5	5	1	4
948	210165	21	1	1	5	3	4	3	4	3	2	4	1	4	2	1	1	3	4	2	3	4	4	5	4	4	2	4	2	2	2	3	3	4	3	3	4	2	4	3	3	4	5	5	4	3	4	3	4
949	220034	21	2	3	4	3	3	3	4	3	4	4	4	2	2	4	3	3	3	3	3	3	3	4	2	3	3	4	3	4	3	2	2	2	2	3	3	2	2	3	2	2	4	3	3	3	3	2	2
950	220040	21	2	3	3	5	4	1	4	2	2	4	2	2	2	3	2	2	3	3	2	1	2	3	3	4	2	4	2	1	3	1	2	2	2	4	4	2	2	4	2	2	2	4	2	5	4	2	2
951	220094	21	2	2	5	5	4	1	5	2	3	3	4	3	2	4	4	2	4	2	2	4	2	4	3	3	4	4	2	2	2	4	2	4	3	4	4	2	3	4	2	1	2	4	4	4	2	2	2
952	220115	21	2	1	4	5	5	1	5	3	2	2	1	1	1	5	4	1	2	2	2	5	5	5	5	5	3	5	4	4	1	1	1	4	1	5	5	1	1	5	1	1	3	5	5	5	1	1	1
953	230142	21	1	1	2	5	3	5	5	2	2	4	4	3	3	5	4	1	3	1	3	3	3	3	4	4	2	4	4	1	2	2	2	2	2	4	3	2	3	4	1	1	2	5	2	2	3	1	2
954	230176	21	2	1	5	5	4	4	5	2	2	5	5	3	3	4	2	2	2	2	3	4	2	2	4	4	4	4	4	1	2	2	2	3	3	4	4	3	2	4	3	3	3	4	2	4	2	2	2
955	313004	21	2	2	5	4	3	2	4	2	2	2	2	4	2	4	2	3	3	2	2	4	4	4	4	3	4	4	3	2	3	2	2	2	2	3	2	2	2	4	3	2	3	4	2	2	2	2	2
956	313006	21	2	2	4	4	2	4	4	2	3	4	3	4	2	3	1	2	3	3	3	4	4	5	5	4	3	4	4	2	2	2	3	3	3	3	4	3	2	4	4	2	3	4	3	4	3	2	4
957	313013	21	2	4	2	5	5	5	3	3	5	3	4	3	3	2	4	1	5	3	1	3	4	3	3	4	4	3	2	2	2	3	2	3	3	4	3	4	2	4	3	2	3	3	2	3	3	3	3
958	313025	21	2	3	4	4	3	2	4	2	4	4	2	2	1	4	4	2	2	2	2	4	2	4	4	4	4	4	2	3	3	2	2	3	2	4	4	3	2	4	2	2	4	4	2	4	4	2	2
959	313039	21	1	2	2	5	4	5	5	2	1	2	3	4	4	5	1	3	5	3	4	5	4	5	4	5	4	4	3	1	3	3	2	3	3	4	4	3	4	4	4	5	4	1	3	4	3	4	3
960	313044	21	1	3	5	5	4	3	2	5	4	3	2	3	2	4	4	5	3	4	4	3	5	3	5	4	4	2	4	5	2	1	4	3	4	3	4	2	4	4	2	5	4	2	5	4	3	2	1
961	313049	21	1	2	1	4	4	5	4	3	2	2	4	3	3	4	3	1	3	4	4	4	4	2	4	4	2	3	2	2	2	3	2	2	2	3	2	3	3	4	3	3	4	4	3	4	5	3	4
962	323008	21	1	2	3	4	3	4	3	4	2	3	3	2	3	4	2	3	4	4	3	4	5	2	4	4	4	4	4	3	3	5	4	3	3	3	4	1	4	4	1	4	3	3	3	3	2	2	2
963	323025	21	2	3	5	4	2	2	4	3	4	3	3	2	2	3	4	2	3	3	4	4	4	4	4	3	4	4	3	4	4	2	2	3	3	4	4	3	2	4	4	2	4	3	2	3	2	2	4
964	333002	21	2	3	4	5	3	2	4	2	3	2	3	3	2	4	3	2	4	3	2	4	4	4	4	4	3	4	4	3	2	3	2	3	2	3	4	2	2	4	2	2	4	3	2	4	2	2	3
965	333011	21	2	4	5	5	4	4	4	3	2	4	1	4	3	4	3	2	3	1	3	4	2	4	4	3	5	5	3	4	3	2	3	3	3	3	2	3	2	4	3	3	2	4	3	4	2	2	4
966	333015	21	2	3	2	5	3	3	5	2	5	2	4	4	2	4	4	4	2	4	2	3	4	2	3	4	3	4	3	4	2	2	2	4	2	2	4	2	2	4	2	2	3	5	2	4	4	2	2
967	333021	21	2	3	4	5	4	4	4	2	2	4	4	3	3	4	2	1	2	3	4	4	4	4	4	4	4	3	2	2	2	2	2	2	4	4	4	2	2	4	3	2	4	4	2	4	4	2	4
968	343007	21	1	1	4	5	2	5	5	2	2	3	4	4	4	2	1	3	4	2	4	5	5	4	3	4	2	3	2	1	2	4	1	2	2	2	4	4	5	5	5	5	5	3	3	5	5	3	4
969	353016	21	1	3	2	5	4	3	3	3	3	3	3	3	2	4	4	2	3	2	3	3	3	4	3	4	2	4	3	2	2	4	2	3	2	3	4	2	3	4	3	3	3	5	4	4	2	2	1
970	353024	21	1	3	1	5	4	3	4	2	3	2	4	3	3	3	2	3	4	2	3	4	5	3	3	4	3	4	3	3	2	2	2	2	2	3	2	4	5	3	3	3	4	3	2	3	4	3	4
971	353025	21	2	3	2	5	5	2	4	3	3	3	4	3	2	4	3	2	3	3	3	3	4	3	4	5	3	4	3	3	2	3	2	5	3	2	5	3	2	3	2	2	3	5	3	4	4	2	3
972	353042	21	1	3	5	4	3	5	2	2	4	4	4	5	4	4	3	3	3	2	1	2	3	4	5	4	3	3	3	2	1	2	1	3	2	4	5	3	2	4	2	3	2	5	2	5	4	1	2
973	353054	21	1	3	3	2	3	4	3	2	3	4	3	2	3	4	3	2	3	4	3	3	2	3	4	4	4	3	4	4	4	4	4	4	2	2	2	2	4	4	2	3	3	3	3	4	2	3	4
974	353114	21	2	1	5	4	4	5	5	2	4	2	4	5	2	3	3	1	2	1	1	4	4	2	4	5	5	5	2	2	2	2	2	4	2	5	4	1	1	5	2	1	2	5	2	3	5	2	4
975	373016	21	1	1	5	3	4	3	5	3	3	2	4	4	2	3	3	4	2	1	2	4	4	3	5	4	3	3	3	2	2	4	3	2	3	3	4	3	2	4	3	3	3	4	3	4	3	2	2
976	373070	21	2	1	5	3	2	4	5	2	3	3	1	2	1	4	1	3	3	2	2	3	4	4	5	5	2	4	3	2	4	2	2	3	3	4	4	3	3	3	2	3	4	5	3	4	3	2	2
977	383073	21	1	4	3	5	5	5	5	1	3	3	5	3	3	3	3	3	3	2	2	3	3	5	5	5	3	5	4	2	2	2	5	3	1	3	3	3	3	3	2	2	2	5	4	4	2	1	2
978	120025	21	2	2	1	4	4	4	4	4	3	4	2	3	3	3	4	2	2	2	2	4	4	2	4	4	4	4	4	3	2	3	3	3	3	4	4	2	2	4	2	2	4	4	2	4	3	2	3
979	120054	21	1	1	1	5	5	5	5	4	3	4	5	3	1	5	3	4	3	3	2	3	5	2	5	5	2	5	2	5	3	2	4	5	4	3	5	5	1	4	1	1	4	5	3	4	5	3	4
980	120062	21	1	2	5	5	3	4	4	3	4	2	5	3	2	3	4	1	4	2	2	5	5	5	5	5	3	5	4	2	5	2	3	4	5	3	5	2	2	4	1	2	2	4	4	2	2	3	4
981	120067	21	1	1	5	5	4	2	1	3	2	2	2	3	2	2	1	1	3	1	2	5	4	4	4	4	5	4	2	1	1	2	2	2	4	3	2	1	1	4	3	4	2	5	1	3	4	4	3
982	120085	21	2	2	3	5	2	3	5	3	3	3	5	4	1	5	5	2	2	3	2	5	5	3	5	4	2	3	3	5	1	1	3	3	5	5	2	2	3	3	1	1	4	5	5	1	1	1	1
983	210006	21	1	1	5	4	3	3	3	2	3	2	2	4	2	5	4	3	2	4	3	4	4	4	4	4	3	4	3	4	4	1	2	3	3	3	4	4	3	4	3	1	2	4	4	4	3	2	2
984	210012	21	2	1	5	4	4	2	4	2	3	2	3	4	4	3	2	2	4	2	2	3	3	4	4	4	4	3	2	2	3	4	2	2	4	4	4	1	2	4	4	2	3	4	2	2	4	2	4
985	210054	21	2	2	5	5	5	4	4	3	2	3	2	3	3	3	2	2	3	1	4	4	4	5	3	3	3	3	2	2	3	2	2	2	3	3	3	2	2	3	3	3	3	3	2	2	2	3	4
986	210098	21	1	2	3	5	4	3	4	3	3	3	2	3	2	4	3	4	2	2	3	5	3	4	5	4	5	2	2	1	1	3	1	3	3	5	2	2	4	4	3	2	4	5	3	4	3	2	3
987	210100	21	1	2	5	5	5	4	5	3	2	2	4	3	3	4	1	4	4	2	1	5	4	4	4	4	4	4	3	4	2	3	2	4	3	5	4	2	2	4	2	3	4	5	3	4	3	2	2
988	210101	21	1	2	4	4	3	5	5	3	3	4	3	2	3	4	4	3	4	3	2	5	3	4	4	3	4	5	3	3	2	2	2	4	2	4	4	3	3	4	3	3	2	4	2	3	3	2	4
989	210109	21	2	1	4	4	4	2	5	3	2	4	3	2	2	4	2	2	3	2	2	5	2	2	4	4	4	4	2	4	3	2	3	4	4	3	3	1	2	3	2	2	3	5	2	3	4	3	2
990	210111	21	2	1	4	4	4	4	3	4	4	4	2	2	4	4	2	4	4	4	4	4	4	4	4	4	4	4	4	4	4	4	4	4	4	4	4	4	4	4	4	4	4	4	4	4	4	4	4
991	210144	21	2	1	4	5	5	2	3	3	3	3	4	4	1	4	2	1	4	2	4	4	4	4	4	4	3	4	2	1	2	2	4	3	1	4	4	1	2	4	1	1	4	4	4	2	4	3	1
992	220001	21	2	3	2	5	5	5	4	2	3	4	5	3	1	5	4	4	2	2	4	4	5	2	4	5	4	4	2	2	1	4	1	1	2	4	2	3	1	4	3	1	1	3	3	5	4	2	4
993	220005	21	2	2	2	5	4	2	5	3	3	3	3	4	1	3	2	1	4	3	3	4	4	4	4	4	3	4	3	4	3	1	2	4	3	2	4	3	1	3	3	4	4	5	3	4	4	3	3
994	220024	21	1	2	4	5	4	2	5	1	3	2	3	2	3	3	4	3	5	2	1	5	3	5	4	5	4	4	3	2	3	4	1	2	3	5	5	3	3	4	3	3	4	4	3	4	3	2	2
995	220044	21	2	3	2	5	3	3	4	4	4	2	2	5	2	3	2	4	3	2	2	4	4	3	3	5	5	4	3	4	1	4	3	5	4	5	4	1	1	5	4	3	5	4	3	4	4	2	3
996	220078	21	2	3	4	5	5	3	4	2	2	4	2	2	3	2	3	2	2	1	2	3	4	4	5	4	4	4	2	4	1	2	1	3	3	3	3	4	2	4	3	2	4	5	2	4	2	2	2
997	220090	21	2	2	3	5	4	3	5	2	4	4	4	3	2	4	4	4	2	2	3	5	5	4	3	4	4	4	2	2	4	3	2	5	2	4	4	2	1	4	2	2	4	5	2	4	2	2	3
998	220092	21	2	3	2	4	4	2	5	1	2	4	4	3	2	4	1	3	3	4	2	5	4	4	4	4	4	2	3	4	2	2	2	1	2	4	3	2	1	3	2	1	3	4	3	4	4	2	2
999	220096	21	1	3	5	4	4	3	5	2	3	3	3	3	2	4	2	3	4	3	2	4	2	4	4	4	4	4	3	2	4	3	2	2	2	3	4	2	3	3	2	3	4	4	3	3	2	2	2
1000	220129	21	1	1	5	4	2	4	3	2	4	4	2	4	2	4	2	2	2	2	2	4	4	4	4	4	4	4	2	2	4	2	2	2	2	4	4	2	4	4	2	4	4	4	2	2	4	2	4
1001	220130	21	2	3	3	5	3	3	4	3	3	3	4	3	1	4	3	1	4	4	2	4	3	4	4	4	3	4	3	4	2	2	2	4	2	4	4	2	2	4	2	1	5	4	2	4	2	1	2
1002	220137	21	2	3	5	4	5	5	3	5	4	3	5	5	2	4	1	4	4	3	5	5	5	5	4	5	5	5	2	4	1	4	3	3	2	2	4	2	2	3	2	4	5	5	1	5	5	2	4
1003	220151	21	1	3	4	4	4	3	3	3	3	3	4	3	2	5	3	3	3	3	3	3	4	3	3	3	2	4	3	2	2	3	3	5	3	2	3	2	3	3	3	3	5	3	3	3	4	1	1
1004	220158	21	2	3	3	4	4	3	5	2	3	2	4	5	1	4	4	3	3	3	2	4	4	3	4	4	3	4	3	3	3	2	2	4	3	3	3	2	1	4	3	1	3	5	3	3	4	1	2
1005	220161	21	2	3	2	4	2	2	5	3	3	3	2	3	2	3	3	2	3	2	3	4	4	5	4	4	3	4	3	2	1	3	3	2	4	4	3	3	1	5	3	2	3	5	2	3	3	2	3
1006	220162	21	2	3	5	5	2	2	5	3	2	2	4	3	2	5	3	3	3	3	2	5	3	5	5	3	3	4	4	4	3	2	1	3	2	3	3	2	1	3	2	2	4	5	2	3	4	2	2
1007	220164	21	2	3	5	4	3	4	3	4	3	2	3	3	2	3	2	2	2	2	2	3	3	3	4	2	4	4	2	2	1	2	2	4	3	3	4	3	2	3	3	1	4	3	3	4	3	2	3
1008	220173	21	2	3	5	5	5	4	4	2	3	2	4	2	2	2	2	1	3	2	3	4	3	4	4	4	4	4	2	2	2	2	2	3	2	3	3	2	2	4	2	2	3	4	3	4	4	3	3
1009	230002	21	1	1	4	4	5	3	4	2	2	2	2	4	2	2	3	4	4	3	3	4	4	4	3	4	2	4	2	4	2	4	1	3	4	2	4	2	2	4	2	3	4	5	3	4	4	2	2
1010	230012	21	2	1	5	4	3	3	4	2	3	2	3	3	1	2	3	2	4	3	4	5	4	4	4	3	5	3	3	1	4	1	3	3	3	4	4	3	1	4	3	1	4	5	1	2	3	3	3
1011	230021	21	2	2	5	5	3	4	4	3	3	2	4	4	3	4	2	3	3	2	3	4	3	5	4	4	4	4	3	3	1	2	2	3	2	4	4	3	2	4	3	2	3	3	2	4	4	2	4
1012	230057	21	2	2	5	5	4	4	5	3	3	2	4	4	2	4	3	5	5	2	2	5	3	3	4	4	4	4	3	2	3	5	2	3	2	4	4	3	2	4	2	1	4	4	2	4	2	2	2
1013	230059	21	2	2	3	5	4	4	5	2	1	3	2	2	3	5	2	2	2	1	1	5	4	5	5	5	5	4	4	1	1	2	1	1	2	5	4	2	2	2	2	1	4	5	2	4	2	2	4
1014	230071	21	2	2	5	4	5	2	4	4	3	4	4	2	1	4	3	4	2	2	2	4	3	4	4	4	2	4	2	3	3	2	2	3	4	4	3	2	2	4	2	1	4	2	3	2	2	2	2
1015	230088	21	2	2	4	5	4	4	4	2	4	2	4	4	1	4	2	1	2	1	5	5	4	1	4	4	2	4	4	4	2	2	2	4	1	4	2	2	1	4	1	1	4	4	4	4	2	1	1
1016	230115	21	2	2	4	5	3	2	4	4	4	2	4	4	3	3	3	1	4	4	4	3	3	4	4	4	4	4	3	2	2	1	3	3	2	3	3	2	3	4	3	1	5	2	2	4	3	1	2
1017	230118	21	2	2	5	5	4	1	3	2	1	4	2	3	2	3	3	2	5	3	4	3	3	2	3	2	4	4	4	1	4	3	1	1	2	3	5	1	1	5	1	1	4	3	2	3	2	3	2
1018	230126	21	1	2	5	4	4	3	5	3	2	3	4	2	2	4	3	2	3	2	2	4	3	4	4	4	4	4	3	2	4	2	1	2	3	3	4	3	3	4	2	2	2	4	3	4	4	3	3
1019	230131	21	1	1	5	4	3	2	5	2	3	2	4	2	2	4	3	3	2	2	2	5	4	4	4	4	4	4	2	2	4	2	2	2	2	4	2	4	2	4	2	1	3	4	3	4	4	2	2
1020	230137	21	1	1	5	5	4	4	5	1	3	1	4	1	1	4	3	3	3	3	1	5	3	4	4	3	2	4	3	2	2	3	1	1	2	5	4	1	1	1	1	1	1	5	3	4	3	1	4
1021	230152	21	1	1	3	3	3	3	4	4	4	2	3	4	4	4	3	4	4	4	4	3	2	2	3	3	3	3	3	4	4	2	2	4	4	4	3	3	4	4	4	4	4	4	4	4	3	3	2
1022	313050	21	1	3	3	5	3	4	4	2	5	2	4	2	2	4	4	4	3	2	3	5	4	3	4	4	2	4	3	2	3	4	4	4	2	5	3	3	3	4	2	4	2	4	3	3	2	2	2
1023	323009	21	1	3	2	3	4	4	4	3	4	3	3	3	3	3	3	3	3	3	3	3	3	3	3	3	3	4	3	3	2	2	2	3	2	3	1	3	2	1	2	2	2	2	2	4	3	3	2
1024	323017	21	2	3	3	3	3	3	3	3	2	2	3	3	3	3	2	1	3	2	4	3	4	2	3	3	3	4	3	4	3	4	3	2	3	3	4	3	1	3	3	3	3	3	2	4	3	2	4
1025	323021	21	2	3	4	4	3	3	5	2	2	3	4	3	2	3	3	3	4	2	1	4	5	3	4	4	4	4	4	3	2	3	2	4	4	3	3	2	2	4	2	3	4	4	3	3	4	2	3
1026	323024	21	2	3	4	4	4	4	5	3	2	4	4	4	2	3	3	4	3	3	2	4	4	4	4	4	5	4	4	1	1	4	3	4	2	4	4	4	2	4	3	2	3	3	3	4	3	4	4
1027	353010	21	1	2	5	4	4	5	4	3	3	4	2	5	3	3	3	3	2	3	4	4	2	4	5	4	3	5	4	2	2	4	2	3	2	4	4	1	2	4	3	2	2	3	2	4	3	2	2
1028	383025	21	1	3	3	5	3	4	5	1	2	3	4	3	3	5	3	3	5	3	1	4	2	5	3	3	3	5	3	2	4	2	1	3	2	3	2	3	1	4	1	3	1	5	1	3	3	1	1
1029	383069	21	1	4	5	4	4	4	4	2	4	2	4	3	3	3	4	4	2	2	2	3	3	2	4	4	4	4	3	4	2	3	1	3	2	3	4	2	4	4	3	3	2	3	4	4	4	2	3
1030	210065	21	2	1	5	5	3	2	5	2	2	3	2	3	2	3	2	3	4	3	3	4	3	3	3	3	4	4	3	3	2	3	2	3	3	3	3	2	3	4	2	3	2	4	2	3	4	3	3
1031	210166	21	1	1	5	5	4	3	4	3	3	3	4	3	3	4	3	2	2	3	3	4	3	4	3	4	4	4	2	2	3	2	2	4	3	3	3	3	2	3	3	2	3	3	4	4	3	3	3
1032	220015	21	2	3	5	5	3	4	4	2	3	3	4	3	3	3	2	3	3	2	2	3	4	2	4	4	4	4	3	2	2	3	2	4	3	4	4	2	2	4	3	3	4	4	4	4	4	3	3
1033	220064	21	2	1	2	5	3	1	5	3	4	4	4	2	1	5	3	2	2	3	2	5	4	4	4	4	3	4	3	3	4	2	2	4	3	5	5	3	2	3	3	3	3	4	4	4	2	2	2
1034	220084	21	2	3	4	3	3	4	5	3	4	2	2	2	1	4	2	4	4	2	2	5	4	5	4	4	4	3	2	4	4	1	1	3	3	4	3	4	2	4	3	1	3	5	2	3	3	2	3
1035	220099	21	2	2	3	5	4	3	5	2	3	4	4	2	2	4	1	4	3	2	3	5	4	4	4	4	3	4	3	1	2	2	2	4	2	4	2	2	1	4	2	1	2	5	2	4	4	2	3
1036	220109	21	1	2	3	5	4	4	5	2	3	1	3	3	4	5	4	3	4	2	2	5	4	3	2	3	4	5	3	3	5	4	2	3	5	5	4	1	3	4	2	3	1	5	4	4	3	1	2
1037	220125	21	1	1	4	5	3	3	5	2	1	2	4	5	1	5	4	3	4	3	2	5	3	5	5	5	5	4	4	2	3	2	2	2	4	4	4	3	2	4	2	3	1	4	4	3	2	5	3
1038	220135	21	2	3	5	5	5	2	5	2	2	3	4	4	2	4	1	3	2	3	3	5	3	4	3	4	4	4	2	4	4	2	4	4	3	1	4	2	1	4	2	1	3	5	4	4	5	1	1
1039	220144	21	1	2	5	5	5	4	4	2	3	4	4	5	4	4	2	2	4	3	3	3	3	5	4	4	4	4	4	2	3	3	2	2	2	3	3	2	4	2	4	3	2	3	4	2	3	3	2
1040	220148	21	1	3	5	5	4	5	3	3	4	3	4	4	3	4	3	4	4	2	2	4	3	4	4	5	4	4	2	2	4	2	2	2	3	3	4	3	3	4	3	4	3	4	4	4	4	2	2
1041	220171	21	2	3	4	5	4	4	2	2	2	4	4	4	2	4	2	2	2	2	2	4	4	4	4	4	4	5	4	2	1	2	2	3	2	4	4	2	2	4	2	2	2	5	2	4	4	2	4
1042	230011	21	1	1	5	4	4	3	4	2	2	4	3	3	2	4	2	2	4	2	1	3	2	4	4	4	2	4	3	2	2	3	2	2	3	4	4	3	3	4	2	2	4	3	2	4	3	2	3
1043	230020	21	1	2	5	4	2	4	4	3	3	3	3	4	2	4	1	4	3	3	2	4	2	4	4	4	2	4	4	4	4	4	2	2	2	3	3	2	2	4	2	2	3	5	2	4	3	2	2
1044	230033	21	2	2	4	5	4	4	4	3	3	2	4	2	2	4	3	2	2	3	3	3	3	4	4	4	4	4	3	2	3	2	3	3	2	3	3	2	2	3	2	2	3	4	2	3	2	2	3
1045	230067	21	2	2	5	5	4	3	5	5	3	3	3	4	3	3	3	3	3	3	3	5	5	2	5	3	5	4	4	1	3	5	3	3	2	5	2	3	1	5	1	1	3	3	2	5	5	1	3
1046	230086	21	2	2	3	5	5	2	4	2	3	2	4	2	1	3	3	2	3	2	2	3	4	4	4	4	4	3	2	3	2	2	3	2	3	4	3	3	2	4	3	2	2	3	3	2	3	2	2
1047	230106	21	2	1	5	5	3	2	4	2	2	3	4	3	4	4	3	1	3	1	4	3	5	2	5	4	4	4	2	1	1	2	3	3	4	3	4	3	1	3	3	3	3	5	3	5	5	4	5
1048	230123	21	2	2	4	4	4	4	5	3	2	3	4	2	2	4	2	3	2	2	4	5	4	4	4	4	4	4	3	4	2	2	2	2	4	4	2	4	2	4	4	2	4	5	4	2	2	2	2
1049	230169	21	1	1	3	5	3	3	3	4	2	3	4	2	2	4	3	3	2	3	4	5	4	2	4	4	2	5	3	2	2	3	4	3	4	3	4	2	4	2	2	4	5	5	3	2	4	3	4
1050	383054	21	1	4	3	2	2	4	3	3	4	3	3	3	4	3	2	4	3	3	3	3	3	3	3	3	3	2	2	3	3	3	3	3	3	3	3	3	4	3	3	4	3	3	3	3	3	3	3
1051	120059	21	1	4	3	5	5	5	5	5	5	3	2	2	5	3	5	5	3	1	5	4	5	2	5	5	5	5	2	1	1	5	3	5	4	3	4	3	4	4	4	4	5	3	3	3	3	2	1
1052	210023	21	1	2	3	5	2	5	1	1	5	1	1	1	1	5	5	5	5	5	1	5	4	5	1	5	1	1	4	4	1	1	1	5	1	1	1	1	4	5	1	5	5	5	5	5	1	1	1
1053	210143	21	1	1	5	5	4	3	5	2	3	2	4	4	3	4	3	3	4	3	2	4	4	5	4	4	5	5	3	3	4	2	2	4	3	3	4	3	2	4	3	3	2	5	4	4	3	2	2
1054	230039	21	2	2	4	3	1	2	5	1	5	1	1	2	1	3	3	1	5	4	1	5	3	5	5	5	5	3	2	2	4	1	2	3	2	3	3	1	3	3	3	1	5	5	3	5	3	1	1
1055	230111	21	1			5	4	3	5	3	2	5	4	2	2	5	2	2	2	2	4	5	4	4	4	4	4	4	5	3	4	3	4	2	2	4	3	4	2	4	2	2	4	5	3	5	4	4	4
1056	313038	21	1	2	4	4	4	4	4	4	4	4	4	4	4	3	3	3	4	5	5	4	4	3	4	3	4	4	4	4	4	3	4	3	2	3	3	4	2	2	3	4	4	4	2	4	2	3	2
1057	210059	21	2	2	2	5	2	4	5	5	4	3	3	3	2	4	2	5	3	2	4	4	4	2	3	4	3	4	2	1	2	2	2	3	3	3	3	4	4	3	3	4	3	2	4	4	2	3	3
1058	230083	21	2	2	5	5	2	4	5	3	3	4	2	4	3	3	2	3	3	3	3	4	4	5	5	4	4	5	3	2	5	2	1	4	3	4	4	3	5	3	2	2	5	5	3	4	4	2	4
1059	230117	21	1	2	5	4	4	4	3	3	3	4	3	4	3	3	4	3	3	3	2	2	3	4	2	3	4	4	4	2	4	3	2	3	2	3	4	2	2	4	3	2	3	2	2	4	3	3	2
1060	230153	21	1	1	2	4	4	5	5	3	5	2	3	2	5	4	4	5	5	3	5	5	3	5	5	5	1	4	4	2	3	5	3	3	3	3	3	3	5	3	3	5	3	5	3	3	3	1	3
1061	210142	21	1	1	1	5	4	5	5	1	5	1	4	5	5	5	5	1	5	1	1	5	1	5	5	5	5	5	4	4	1	5	1	1	1	1	5	4	5	1	5	5	1	5	3	5	1	1	4
1062	230075	21	1	2	5	5	4	3	5	4	4	3	2	2	3	5	4	1	2	3	2	5	4	4	3	5	4	4	4	2	1	3	2	3	2	4	4	2	2	3	2	2	4	3	2	4	4	3	3
1063	220167	22	2	3	5	5	5		3	2	2	1	4	5	2	4	1	3	2	1	2	4	4	4	4	5	5	2	3	1	4	3	1	2	1	3	4		2	4	2	3	4	3	1	3	4	2	4
1064	383023	22	1	3	5	4	4	3	4	4	4	2	4	3	2	3	2	4	3	2	3	3	4	2	4	4	3	4	3	4	4	1	3	3	4	2	4	2	3	3	3	3	4	3	2	3	4	2	2
1065	220031	22	1	3	3	1	2	4	4	4	4	3	4	3	3	4		3	4	4	3	2	3	3	4	4	4	4		3	4	4	3	2	3	4	4		3			2	3	3	2	3		4	4
1066	210002	22	2	1	5	4	2	4	3	4	3		4	3	2	4	4	3	4	2	4	3	5	1	3	4	3	4	2	3	2	3	2	4	2	4	2	3	1	3	1	3	2	4	4	4	3	5	3
1067	383063	22	1	4	4	2	2	5	2	4	5	2	3	2	4	2	4		2	2	2	2	2	2	2	2	2	2	2	2	2	2	2	2	3	3	3	2	2	2	2	2	2	2	2	2	2	2	2
1068	333020	22	2	3	4	4	3	3	3	4	3	4	3	2	2	2	2	3	3	3	2	3	3	3		3	5	3	2	3	1	3	2	1	3	3		3	2	3	3	1	5	4	1	3	3	2	2
1069	120082	22	2	2	5	3	3	3	4	3		2	3	4	3	2	3	4	3	2	3	2	4	3	2	3	3	2	3	4	4	3	2	3	4	3	2	3	4	3	2	3	4	3	2	3	4	3	2
1070	220082	22	2	3	4	4	5	4	5	3	3	3	2	2	1	4	2	2	4	2	2	5	2	3	3	5	5	4	2	2	2	2	2	2	2	3	4	3	1	3	4	2	3	5	2	4	4	2	4
1071	230031	22	2	2	4	5	4	2	4	3	2	4	3	3	3	4	2	2	3	3	2	4	3	3	4	4	5	4	2	4	3	2	2	1	2	3	4	2	2	2	2	3	3	4	2	2	3	2	2
1072	230081	22	2	2	5	5	2	2	5	5	5	5	5	4	2	2	1	5	2	2	4	5	5	5	5	2	5	4	2	2	2	4	2	5	2	5	5	2	2	5	2	2	5	5	5	2	5	2	5
1073	230082	22	1	2	5	4	4	3	5	2	4	3	4	2	2	3	3	4	3	1	4	4	4	5	3	5	5	5	2	3	5	2	2	5	4	5	5	2	2	4	2	3	3	4	5	2	4	1	2
1074	323012	22	1	3	3	5	1	4	5	2	3	3	3	3	3	5	3	3	2	2	3	5	4	3	4	5	4	5	1	4	3	3	4	4	5	5	4	3	3	3	3	3	3	5	3	3	4	3	1
1075	230138	22	1	1	5	5	3	4	4	3	4	4	4	3	3	4	4	3	2	2	3	5	4	4	4	4	3	4	4	4	3	3	3	4	2	4	3	3	2	4	2	3	4	3	4	2	2	1	2
1076	120012	22	2	1	4	5	5	2	4	3	2		4	4	4	4	2	2	3	2	3	3	4	2	4	4	3	4	3	1	2	2	2	5	4	3	3	2	3	4	3	2	4	4	4	2	3	2	2
1077	220057	22	2	2	5	5	3	3	5	3	1	4	2	1	5	5	1	3	3	3	4	5	3	4	4	4	4	5	3	3	2	2	3		4	5	2	1	3	3	3	1	3	3	3	5	4	2	3
1078	333005	22	2	4	3	4	3	3	5	2	3	2	2	3	2	4	2	1	3	3	3	4	4	1	5	4	4	4	3	3	3		2	2	3	3	4	2	2	4	3	2	4	4	2	4	4	2	3
1079	333030	22	1	4	1	4	2	3	3	3	2	2	4	3	2	4	2	2	3	2	3	4	4	2	4	4	4	4	4	2	4	1	2		3	2	4	2	3	4	2	3	4	3	2	4	4	3	2
1080	383047	22	2	3	4	5	3	5	5	2	5	3	3	3	1	2	4	2		3	1	5	5	5	5	5	2	5	2	2	2	1	1	5	3	5	3	2	1	5	2	1	4	5	5	5	5	5	5
1081	210168	22	1	2	4	4	5	5	5	3	2	3	3	3	3	4	5	1	3	2	2	4	1	3	4	3	5	4	4	4	1	3	2	3	2	5	4	2	5	4	1	3	2	5	1	4	4	1	2
1082	220141	22	2	3	5	5	3	3	4		3	2	4	2	2	4	2	3	3	2	2	4	4	4	4	4	2	4	2	3	4	2	2	4	4	4	2	2	1	4	2	2	2	2	3	4	2	1	2
1083	220146	22	1	2	4	3	3	4	3	3	3	2	4	3	2	3	1	2	3	2	1	3	4	4	5	5	4	3	3	4	3	1	1	1	3	5		4	1	3	1	1	3	4	2	5	3	1	2
1084	220150	22	1	3	4	5	5	3	4	2	3	3	2	2	2	4	4	3	3	2	4	3	4	3	4	4	2	3	4	3	3	2	2	3	2	4	4	3	2	2	2	2	2	3	4	4	4	2	3
1085	230061	22	2	2	5	5	3	4	5	2	4	4	4	3	2	4	1	2	4	4	2	5	4	5	4	5	5	4	4	4	2	2	2	5	4	5	5	2	1	4	4	1	5	4	2	4	5	2	1
1086	323022	22	2	3		5	5	3	5	3	2	4	4	5	1	4	3	2	5	3	4	5	4	5	5	5	3	5	3	4	2	4	3	4	3	4	5	1	1	5	3	1	4	5	3	4	3	2	4
1087	383060	22	1	4	2	4	2	5	5	2	2	3	4	4	3	4	3	3	5	2	2	5	3	2	3	4	2	4	4	1	2	4	2	2	2	3	4	2	3	4	2	3	4	4	2	4	4	2	4
1088	220008	22	2	3	3	4	3	4		2	3	3	3	2	2	4	3	3	3	3	3	4	4	4	4	4	2	4	2	3	2	2	4	4	4	4	3	3	3	4	3	2	3	4	4	3	3	2	2
1089	220017	22	2	3	4	5	4	5	3	2	2	4	4	4	2	4		1	3	2	2	4	4	4	4	2	4	4	4	4	1	1	1	3	3	3	3	3	2	3	2	2	1	5	3	4	3	2	2
1090	220026	22	1	2	5	5	4	5	2	2	2	2	4	2	1	5	3	5	3	2	5	5	5	5	5	4	5	4	4	1	5	2	3	2	2	4	4	3	2	3	3	3	2	4	3	4	2	1	5
1091	220134	22	2	3	5	5	5	2	5	2	2	3	4	4	2	4	1	3	2	3	3	5	3	4	3	4	4	4	2	4	4	2	4	4	3	1	4	2	1	4	2	1	3	5	4	4	5	1	1
1092	230121	22	2	2	5	5	2	4	4	2		2	4	2	2	2	3	4	2	2	2	2	4	4	4	4	4	4	2	2	4	2	1	2	4	4	4	2	2	4	2	2	4	4	2	4	4	2	4
1093	210022	22	1	2	5	3	3	4	3	3	4	3	3	4	2	4	4	4	3	3	3	4	4	3	4	4	2	2	3	3	2	3	3	4	4	4	3		4	4	4	3	2	2	2	3	4	3	2
1094	313012	22	2	5	5	5	3	2	5	3	3	2	4	3	1	4	4	3	3	2	3	4	3	4	4	4	3	4	3	3	2	2	2	2	2	3	4	4	1	3	2	1	3	3	2	2	2	1	3
1095	383026	22	1	3	5	4	4	3	4	3	2	4	3	4	3	4	1	3	4	3	3	4	3	3	3	3	3	4	3	3	2	3	2	2	2	2	2	2	2	4	4	3	3	3	3	3	3	2	2
1096	383038	22	2	3	5	4	4	2	5	3	2	2	4	4	2	2	3	2	4	2	3	5	4	4	4	4	4	2	2	1	1	4	2	2	4	4	2	2	1	4	3	2	4	4	2	4	4	2	4
1097	383053	22	1	4	4	4	4	4	4	3	2	3	4	4	2	4	2	3	3	2	3	4	3	4	4	4	4	4	3	4	2	3	1	3	3	3	2	3	4	4	2	3	3	4	2	2	4	2	4
1098	383065	22	1	4	5	5	5	2	4	3	3	5	5	4	2	4	4	4	4	2	3	4	5	4	4	5	5	4	4	3	4	3	3	5	3	4	4	3	2	5	2	3	4	4	5	4	4	3	2
1099	210167	22	2	1	5	4	4	3	4	2	2	4	3	2	2	4	4	2	3	2	2	4	3	4	3	4	4	4	2	2	2	2	2	2	2	4	2	2	2	4	2	2	2	4	2	2	3	2	2
1100	220003	22	2	3	3	2	1	5	4	3	2	3	4	4	3	3	3	3	4	2	3	2	4	3	4	3	2	2	3	2	4	3	2	2	3	4	3	2	2	3	3	3	2	2	4	4	3	3	2
1101	220039	22	2	3	3	5	3	3	4	2	2	2	3	4	2	3	2	1	3	2	2	4	4	3	5	4	4	3	3	3	2	2	3	3	4	4	3	3	2	3	3	2	3	4	3	3	3	2	3
1102	313005	22	2	3	5	5	5	3	5	2	3	2	4	2	3	4	2	3	3	3	2	4	4	4	4	4	4	4	2	2	3	3	2	3	4	4	4	2	2	2	1	2	3	3	2	4	3	2	2
1103	313022	22	2	5	4	5	3	3	5	3	3	3	4	2	3	4	3	3	4	3	2	5	3	2	2	4	3	4	3	2	3	2	2	4	2	4	4	4	2	4	3	2	3	5	2	2	2	1	2
1104	313023	22	2	4	1	4	4	3	4	3	3	3	4	2	2	3	2	2	3	2	3	4	3	2	3	4	4	3	3	4	2	2	2	3	3	3	4	3	2	4	3	2	4	4	3	3	4	2	3
1105	313045	22	1	3	5	4	3	4	4	3	3	4	4	3	2	3	2	2	2	2	4	4	4	2	4	4	4	4	3	4	4	3	3	3	3	4	4	2	3	3	3	2	3	4	4	2	2	2	3
1106	313046	22	1	4	4	5	3	4	4	3	2	4	4	3	2	4	2	2	4	2	3	4	3	3	4	5	4	4	4	2	3	3	2	4	2	3	4	3	2	3	2	3	3	4	3	3	2	2	2
1107	323004	22	1	3	1	5	4	3	5	4	5	4	3	1	1	3	5	3	4	3	3	4	4	2	3	5	4	4	3	3	1	1	3	3	3	2	3	4	1	4	4	2	5	5	2	4	3	1	3
1108	323015	22	2	3	3	5	3	3	5	3	3	3	2	5	3	3	3	4	3	3	4	3	4	3	5	4	4	4	3	2	3	3	3	5	3	3	4	3	4	4	3	3	3	4	4	4	4	2	3
1109	323016	22	2	3	2	4	4	3	4	3	3	1	3	3	3	3	3	3	3	3	3	3	3	3	3	4	3	4	4	3	2	4	3	3	3	3	2	3	3	4	3	2	4	4	3	3	3	2	3
1110	333010	22	2	4	5	1	3	2	5	2	2	2	4	3	2	5	2	1	2	2	4	5	2	5	5	5	1	5	2	3	2	1	1	1	1	3	2	2	1	2	2	1	4	5	1	2	2	2	3
1111	333024	22	2	3	5	4	4	3	4	3	3	3	3	4	2	4	2	2	3	3	2	3	4	4	3	4	4	3	3	2	2	3	1	2	3	4	4	4	2	4	3	3	3	3	2	4	4	2	4
1112	333026	22	1	4	1	5	3	5	5	2	2	2	3	5	1	4	2	4	4	3	2	5	3	5	4	4	3	4	3	4	3	2	1	4	3	4	3	4	1	3	3	3	3	4	2	3	3	1	1
1113	353036	22	1	3	3	5	5	5	5	1	5	4	4	5	3	4	1	2	5	3	1	5	1	1	4	5	3	2	2	2	2	2	1	1	3	5	5	3	4	3	2	3	4	5	1	5	5	3	1
1114	353071	22	2	5	5	4	4	3	4	3	4	4	4	4	2	4	3	4	3	3	2	3	4	4	4	4	4	4	4	4	2	2	2	3	3	4	4	4	4	4	2	2	4	4	4	4	4	2	2
1115	353099	22	2	5	5	4	4	4	3	3	4	3	2	3	3	4	3	4	3	4	3	3	4	3	4	4	4	4	3	2	2	3	2	4	2	4	2	3	2	4	2	3	3	4	4	4	4	2	3
1116	383051	22	1	4	2	4	3	2	5	3	4	3	4	3	2	4	4	2	2	2	2	5	3	4	4	4	2	4	3	4	4	1	1	2	2	4	4	1	2	5	1	1	2	5	3	4	3	1	4
1117	383055	22	1	4	3	5	4	3	3	4	3	4	4	1	2	3	3	3	3	5	2	3	4	3	3	3	3	4	3	4	3	3	3	4	2	3	3	4	3	3	1	3	3	3	3	5	1	1	3
1118	383056	22	1	4	5	4	3	4	4	3	4	3	4	3	3	3	2	4	3	4	3	4	4	4	4	4	4	4	3	3	2	2	3	4	3	4	3	3	3	4	3	4	3	4	3	3	3	3	3
1119	383067	22	1	4	2	5	4	3	5	3	5	3	5	4	3	3	5	5	4	3	3	3	3	3	3	3	3	2	3	4	2	3	3	4	3	4	3	2	4	4	3	3	4	3	4	4	3	3	3
1120	383068	22	1	4	5	4	4	5	3	3	3	2	4	2	3	4	3	3	4	3	2	2	4	2	4	4	3	4	2	3	2	3	2	3	4	3	4	2	3	4	3	3	4	3	2	4	4	2	2
1121	120002	22	2	2	5	5	3	4	5	4	2	4	1	1	3	2	3	4	3	2	3	5	5	5	4	4	5	4	3	4	1	4	3	4	2	4	4	4	2	4	4	2	5	4	3	4	4	2	3
1122	120015	22	1	3	4	5	4	3	5	3	3	3	3	4	3	3	3	4	3	3	3	4	3	3	3	3	4	4	4	3	3	3	3	4	3	3	4	3	3	4	3	3	3	4	4	4	3	3	4
1123	120075	22	1	2	5	3	2	1	5	1	3	4	4	2	1	5	3	3	3	2	1	5	4	4	4	5	4	3	2	2	3	2	1	2	2	4	2	2	2	4	2	2	2	4	2	4	4	2	3
1124	120092	22	2	3	2	5	2	3	4	3	4	3	4	3	4	4	3	3	2	4	3	2	4	4	4	4	2	4	3	3	4	2	3	2	2	3	4	2	4	3	3	3	3	3	3	3	2	3	2
1125	210097	22	1	2	4	5	4	3	4	3	3	3	3	3	3	4	3	3	3	3	3	4	3	4	4	4	4	3	3	3	3	3	3	3	3	4	3	3	3	4	3	3	4	4	4	4	3	1	2
1126	210124	22	2	1	5	4	4	2	5	2	3	2	4	4	2	3	2	1	2	1	2	4	3	4	4	4	4	4	2	1	2	2	2	1	4	4	4	3	1	4	3	1	4	4	3	4	4	3	4
1127	220011	22	2	3	3	4	4	3	4	3	3	3	3	2	2	3	4	3	3	3	3	3	3	3	3	4	3	3	3	3	3	3	3	3	3	3	3	3	3	3	3	3	3	3	3	3	3	3	3
1128	220029	22	1	3	4	5	4	2	4	4	2	3	4	1	2	4	5	3	2	2	2	4	3	4	5	4	2	5	3	2	1	3	3	4	3	4	4	1	2	4	2	3	4	4	1	4	4	2	2
1129	220041	22	2	3	5	4	3	4	5	4	3	2	4	2	2	4	1	2	3	2	2	5	4	1	3	2	4	2	2	4	3	4	1	4	2	4	4	2	1	3	2	2	4	3	2	4	4	1	1
1130	220079	22	2	3	4	5	5	2	5	2	3	3	3	3	1	4	2	3	3	2	3	5	3	4	3	3	3	4	4	2	1	1	1	3	2	4	2	3	1	3	2	2	3	5	3	2	3	3	3
1131	220104	22	2	2	4	4	3	4	4	2	2	2	4	3	3	3	4	2	2	4	3	4	5	2	5	4	1	4	3	2	3	4	2	4	3	4	4	1	1	3	2	3	4	3	2	4	4	2	2
1132	220121	22	1	2	5	5	4	5	4	2	3	3	4	3	3	5	2	3	3	3	3	4	4	4	4	4	3	4	3	2	3	4	2	3	2	4	3	2	3	4	2	4	3	4	3	4	4	3	2
1133	220133	22	2	3	3	4	3	2	5	3	4	3	3	3	2	3	2	4	3	3	2	3	4	3	3	4	2	4	3	2	4	2	2	2	3	3	4	2	3	3	3	2	4	3	2	4	4	2	2
1134	220140	22	2	3	4	4	3	2	5	2	3	2	4	4	1	3	3	3	4	2	3	3	2	2	3	4	3	4	3	2	2	2	2	4	3	4	3	3	2	4	3	3	4	4	3	3	4	3	2
1135	220166	22	1	3	5	5	4	5	4	1	2	4	5	4	4	5	2	1	2	3	2	4	3	3	5	4	2	4	3	4	2	1	2	4	2	3	4	1	3	4	2	4	3	5	3	2	3	2	2
1136	220174	22	2	3	3	5	5	4	5	2	2	4	4	2	2	4	3	2	2	2	4	4	4	4	3	5	4	4	2	2	1	1	1	3	2	2	4	2	2	4	2	2	4	4	3	4	3	2	4
1137	230037	22	2	2	3	4	4	4	4	2	4	5	1	4	4	3	2	2	3	2	2	5	3	4	4	4	4	4	3	4	2	2	2	2	4	4	4	3	3	4	3	2	2	4	2	4	4	3	4
1138	230066	22	2	2	5	5	3	2	3	2	2	2	4	2	2	4	3	2	2	2	2	4	4	4	4	4	2	4	2	4	2	2	4	4	2	2	4	2	2	4	2	2	4	3	2	4	4	2	2
1139	230072	22	2	2	5	5	4	2	5	3	1	2	4	2	1	4	2	4	5	2	3	5	1	5	5	5	5	5	3	2	3	2	1	2	3	3	2	2	2	4	3	3	3	4	2	2	2	2	4
1140	230119	22	2	2	5	5	2	4	5	3	2	3	3	4	2	4	4	1	2	2	4	5	4	4	5	5	5	5	4	2	3	2	1	1	3	4	3	4	4	4	2	1	4	5	4	4	3	1	4
1141	313040	22	1	4	3	4	4	4	5	3	3	3	4	3	4	4	3	3	4	3	3	4	4	3	4	4	4	4	3	3	3	3	2	3	4	4	4	3	3	4	3	3	3	4	4	4	4	3	3
1142	333012	22	2	4	5	4	4	4	4	3	2	3	2	4	4	2	2	2	4	2	2	3	4	4	4	4	5	4	2	2	1	3	2	2	4	4	4	3	2	4	4	4	3	3	2	4	4	3	4
1143	333013	22	2	4	5	5	5	4	3	3	3	2	4	4	2	4	5	5	4	1	3	4	5	5	3	2	5	4	4	1	3	2	2	4	2	4	2	2	3	4	2	2	4	4	2	2	4	2	4
1144	333018	22	2	3	4	5	4	2	4	3	2	4	4	3	4	2	2	2	2	2	2	2	3	4	2	4	4	3	3	2	3	2	2	2	4	4	4	2	4	4	2	2	2	4	2	4	2	4	4
1145	333027	22	1	4	3	4	4	2	4	3	3	3	4	3	2	3	3	4	3	4	2	4	4	4	4	3	3	3	4	4	2	2	2	4	3	4	4	2	2	3	2	3	4	2	2	3	3	2	2
1146	333032	22	1	4	2	4	3	4	4	3	4	4	4	4	3	4	3	4	4	2	3	4	4	4	4	4	4	4	3	2	4	2	2	2	4	4	4	2	3	4	4	3	4	3	3	4	4	2	4
1147	333033	22	1	4	3	4	4	4	4	3	4	4	4	2	2	4	4	2	2	2	4	4	3	4	4	4	2	4	4	2	2	2	2	4	2	2	2	2	2	4	4	2	4	4	2	2	2	2	4
1148	353040	22	1	2	3	5	4	3	4	3	3	2	3	2	2	3	4	3	3	3	2	2	3	2	4	4	3	4	3	3	2	2	1	3	2	3	3	2	2	4	1	3	4	3	2	3	3	1	3
1149	353086	22	2	4	4	5	4	2	4	4	3	3	3	3	2	4	4	2	3	2	2	3	4	2	4	4	4	4	3	4	3	2	2	4	3	3	4	3	2	2	2	2	3	4	2	3	2	2	2
1150	353097	22	2	5	3	5	1	3	3	3	3	3	3	3	3	3	3	3	3	3	3	3	3	3	3	3	3	3	3	3	3	3	3	3	3	3	3	3	3	3	3	3	3	3	3	3	3	3	3
1151	383057	22	1	4	2	4	4	3	4	3	2	3	3	2	3	3	3	2	3	3	2	5	2	3	4	4	4	3	3	4	3	4	3	4	3	4	4	2	2	4	3	3	3	4	2	3	3	2	3
1152	383070	22	1	4	3	3	5	4	4	3	3	4	5	5	3	4	3	4	3	3	2	2	4	4	5	5	5	5	3	1	3	2	5	5	3	3	5	3	2	4	2	2	4	3	2	4	3	1	2
1153	210104	22	1	2	5	4	3	4	3	3	3	3	4	3	3	3	3	3	2	3	3	3	4	4	3	3	4	3	3	3	4	3	2	2	3	2	3	3	4	4	3	2	2	3	4	3	3	1	3
1154	210176	22	1	2	3	4	4	4	4	1	4	3	3	2	4	4	4	3	3	2	3	4	4	4	3	4	3	4	3	3	1	2	3	3	3	3	4	3	3	3	3	3	3	4	3	3	4	2	3
1155	220007	22	2	2	3	5	3	2	5	3	5	2	5	3	1	5	1	3	2	3	4	3	4	3	5	5	2	4	4	4	4	2	2	3	2	3	3	1	1	4	1	1	4	3	2	3	2	1	4
1156	220016	22	1	3	5	3	4	4	4	2	3	3	3	4	3	4	2	2	3	2	3	4	4	4	4	4	4	4	3	2	2	3	4	4	4	4	4	2	3	3	3	3	4	4	3	3	4	4	4
1157	220085	22	2	3	4	5	5	5	5	4	2	2	4	4	1	3	1	1	3	2	3	4	5	4	5	4	4	4	3	4	2	3	2	3	3	3	2	3	1	3	3	2	4	3	2	4	2	2	3
1158	220101	22	1	2	3	5	5	4	5	3	3	4	3	3	3	4	3	4	3	3	3	5	4	4	4	4	5	3	3	3	2	3	1	3	3	3	4	1	4	4	2	2	5	5	1	4	4	1	4
1159	220153	22	1	3	5	5	4	4	5	4	4	3	1	5	3	3	2	4	2	2	3	2	4	4	5	5	4	4	3	3	2	3	2	4	4	3	2	4	4	3	4	2	4	3	2	4	4	3	2
1160	220154	22	2	2	4	4	4	4	5	4	3	3	1	5	3	3	2	4	2	2	3	2	4	4	5	5	4	4	3	3	2	3	2	4	5	3	2	4	5	3	4	2	4	3	2	4	4	3	2
1161	230040	22	1	2	5	4	4	3	4	4	3	2	3	2	2	4	3	5	4	2	2	5	4	4	4	3	4	4	4	2	2	2	2	3	1	3	4	3	3	3	3	2	3	4	3	3	2	1	1
1162	230074	22	2	2	5	4	3	4	4	3	4	2	3	4	2	4	2	5	3	2	3	5	4	4	4	4	5	4	2	2	2	2	2	3	2	4	4	2	1	4	2	2	4	4	4	4	4	2	2
1163	230084	22	1	2	3	4	3	4	5	3	3	3	2	3	3	4	4	3	3	2	3	5	4	5	4	4	2	4	3	1	3	3	3	3	2	4	4	4	3	4	3	4	3	4	3	4	4	2	4
1164	230085	22	1	2	5	5	3	3	4	3	2	3	3	3	3	3	3	3	3	3	4	5	4	5	3	5	1	4	3	2	5	4	3	3	3	4	2	3	3	3	3	3	3	3	5	4	3	3	4
1165	230122	22	2	2	4	4	4	4	5	3	3	3	2	3	2	4	3	3	3	3	2	5	4	4	4	4	5	4	3	2	1	2	2	3	2	4	2	4	2	4	4	1	3	5	2	4	3	3	4
1166	323007	22	1	2	3	4	4	4	5	5	3	3	4	4	5	4	3	4	4	4	3	4	4	3	4	3	2	4	4	4	2	5	3	5	2	4	3	5	4	4	4	5	4	4	5	4	2	1	2
1167	333035	22	1	4	4	5	4	3	4	3	3	3	4	4	2	4	3	2	3	3	3	4	3	4	4	4	4	4	3	3	2	3	3	3	3	3	4	3	2	4	3	3	3	4	3	3	4	3	3
1168	333049	22	1	4	5	4	3	3	4	3	4	3	3	4	4	3	2	4	3	3	2	3	3	3	3	3	4	4	3	3	2	4	2	2	2	3	2	2	3	3	2	4	4	3	3	4	4	2	2
1169	363052	22	2	3	5	1	5	1	1	1	1	1	2	5	1	5	1	1	5	1	1	1	4	1	5	5	5	1	5	1	1	1	1	1	1	1	1	1	1	3	1	1	5	1	1	1	4	1	1
1170	220149	22	1	3	4	5	4	5	5	1	3	3	3	3	3	4	3	5	4	4	1	5	4	3	4	4	4	3	3	4	4	3	1	4	3	5	3	3	4	4	3	5	1	5	5	5	3	2	3
1171	230026	22	1	2	4	5	4	5	3	3	3	3	4	3	2	4	5	3	3	2	4	4	4	4	4	5	3	4	3	2	3	2	4	5	2	3	2	3	2	3	3	4	4	5	4	3	2	3	1
1172	230109	22	2	2	5	4	2	2	4	4	1	2	2	2	1	4	2	1	4	2	2	4	4	4	4	2	4	4	2	2	4	2	2	4	2	4	2	4	4	4	2	2	2	4	2	2	4	2	4
1173	230163	22	2	1	4	4	3	4	3	3	2	3	4	2	4	3	2	2	2	2	3	4	3	4	5	5	3	4	3	4	2	2	3	3	4	3	4	3	1	4	3	2	4	4	2	3	3	2	3
1174	333007	22	2	4	2	5	4	4	4	3	3	3	2	4	1	2	4	2	3	2	4	4	4	3	4	4	4	5	3	1	1	2	3	3	4	3	4	2	2	4	3	2	3	4	2	4	4	3	2
1175	323006	22	1	3	4	4	4	4	4	2	3	2	4	4	2	4	4	2	2	2	4	4	4	2	3	4	2	4	4	2	2	4	2	4	3	4	4	2	3	4	2	4	3	4	2	3	2	2	2
1176	323018	22	2	3	3	4	4	3	4	3	2	4	3	3	2	4	3	2	3	3	3	4	3	2	4	4	4	4	4	2	2	3	3	4	3	4	3	3	2	4	3	2	3	4	4	4	3	2	2
1177	210021	22	1	3	5	5	5	5	5	5	5	5	5	5	5	5	1	5	5	5	5	5	5	5	5	5	5	1	1	1	1	1	1	1	1	1	1	1	1	1	1	1	1	1	1	1	1	1	1
1178	220176	23	2	3	3	4	4	3	4	4	3	3	2	4	3	3	2	3	2	2	2	3	4	4	4	3	3	2	2	1	1	3	3	2	3	2	3	3	3	3	3	2	3	3	2	3	2	3	3
1179	353063	23	1	5	1	3	3	3	2	2	3	4	4	3	3	2	3	4	3		4	2		3	4	3	2	3	3	3	3	3	3	3	3	3	3	3	3	3	3	3	3	3	3	3	3	3	3
1180	383071	23	1	4	4	3	1	2	5	1	5	5	4		1	3	2	5	5	3	2	5	5	1	5	5	4	2	3	2	3	1		1	4	5	5	3	3	4	2	5	4	3	2	5	4	2	2
1181	313036	23	1	3	3	4	4	2	5	2	5	2	3	3	2	3	4	5	3	3	3	2	5	3	4	4	4	2	4	3	4	4	1	3	1	4	3	3	3	4	3	3	2	5	4	4	2	2	3
1182	353070	23	2	5	5	5	4	3	5	3		4	3	4	2	4	1	3	4	3	2	5	5	3	4	4	4	4	2		3	3	2	2	3	4	3	2	2	4	3	1	4	4	3	4	4	3	2
1183	313035	23	1	5	3	5	5	5	5	5	5	4	4	4	3	3	3	3	2	4	4	4	4	4		1	2	5	5	5	5	5	5	5	5	4	4	4	4	4	4	4	4	4	3	3	3	3	3
1184	220033	23	2	3	5	4	1	3	1	3	3	2	3	3	2	4	3	3	3	2		4	3	1		4	1	4	3	4	2	2	3	2	2	4	3	3	3	4	3	3	1	1	4	3	3	3	2
1185	220071	23	1	3	5	5	4	3	5	3	3	4	3	3	2	3	3	4	3	3	2	3	2	4	4	4	3	4	3	3	1	3	2	2	3	4	3		2	1	2	3	3	5	3	4	3	3	2
1186	383003	23	1	5	3	3	2	2	3	2	3	4	4	3	3	4	3	2	3	3	3	3	4		4	4	4	3	3	3	3	4	3	3	4	3	3	3	2	3	2	3	3	2	3	4	3	3	3
1187	383036	23	2	3	5	5	4	3	2	2	4	2	4	2	2	3	3	2	3	2	2	4	3	4	2	4	3	4	2	1	3	2	2	2	4	3	4	2	2	4	3	2	2	3	2	4	4		3
1188	353089	23	2	5	4	4	5	2	5	3	3	3	4	3	3	5	3	3	3	2	2	4	4	2	4	4	3	3	4	4	2		1	3	4	4	4	4	2	4	3	1	3	4	3	4	4	3	3
1189	353101	23	2	5	3	3	5	4	3	3	2	3	2	3	3	2	5	5	4	1	2	3	4	2	4	5	5	4	2	1	1	3	2	3	3	4	4	2	1	4	3	4		5	1	2	2	2	2
1190	220028	23	2	3	5	4	4	3	4	3	4	3	3	3	2	4	3	3	3	2	3	4	4	3	4	4	1	4	4		2	4	3	2	3	4	4	3	4	3	3	4	1	1	3	4	3	3	2
1191	333042	23	1	4	5	5	4	4	4	3	3	3	3	2	2	4	3	5	4	3	3	3	3	4	4	2	5	5	2	3	3	2	3	2	2	4	4	3	2	4	3	4		3	4	2	4	3	2
1192	220156	23	1	2	5	4	3	5	4	3	5	3	4	4	3	5	3	4	3	5	4	4	3	4	3	3	4	4	4	5	4	3	4	3	4	5	4	4	5	4	4	3	3	4	3	4	3	4	3
1193	353066	23	1	5	4	4	3		4	2	2	3	2	4	3	3	3	3	3	3	3	3	2	4	4	4	4	4	2	3	2	3	2	3	2	4	4	3	3	3	3	3	3	3	3	3	4	3	3
1194	383052	23	1	4	3	4	3	2	4	2	5	2	4	3	2	4	3	2	3	3	2	5	3	3	4	4	3	4	2	3	4	3	2	4	3	4	4	3	2	4	3	3	3	5	4	3	4	2	3
1195	383001	23	1	5	5	5	4	3	5	3	3	5	3	3	2	4	3	4	5	3	2	5	4	4	5	4	3	5	3	4	3	3	2	3	1	5	2	3	4	4	3	4	3	5	3	5	3	4	3
1196	383050	23	1	4	4	4	4	2	5	2	4	2	4	3	2	4	4	4	4	3	2	5	3	5	4	4	3	4	2	4	2	1	2	3	3	4	4	2	1	4	4	1	4	5	2	4	4	2	1
1197	333034	23	1	4	4	1	4	3	2	5	4	1	3	3	4	5	5	2	4	1	5	1	1	2	2	2	2	1	2	2	4	5	4	4	2	2	3	4	4	2	1	1	1	2	4	4	2	2	2
1198	353064	23	1	5	2	4	3	4	3	3	3	3	3	3	3	3	3	3	3	4	2	3	3	3	4	3	3	3	2	3	4	3	3	2	4	3	3	3	3	4	3	3	3	3	3	3	3	3	3
1199	353098	23	2	5	5	4	4	3	5	3	4	4	2	1	1	5	1	1	3	2	2	5	4	2	4	4	4	4	4	4	2	1	1	3	4	4	4	1	1	4	1	5	2	2	2	2	2	2	2
1200	383066	23	1	4	3	5	4	4	4	3	3	3	3	4	3	4	3	3	3	3	3	3	4	4	4	4	4	3	3	4	4	3	4	4	3	4	4	4	4	3	4	3	5	5	3	5	4	5	4
1201	313029	23	1	4	3	4	3	2	5	2	2	2	2	2	2	4	2	4	2	2	2	4	5	4	4	4	4	4	2	2	2	4	2	2	4	4	4	2	2	5	2	2	2	4	3	3	4	2	2
1202	313041	23	1	4	4	5	4	5	5	4	2	4	2	4	4	4	2	2	4	1	4	5	4	4	4	4	2	4	2	2	2	4	4	4	4	4	4	2	2	4	2	2	2	4	4	4	4	2	4
1203	313043	23	1	5	3	5	4	4	4	3	4	3	3	3	2	4	4	4	2	2	3	4	4	2	4	4	4	4	3	2	1	4	2	3	3	4	4	4	2	3	3	2	4	3	2	3	4	3	2
1204	313047	23	1	3	5	4	4	5	4	2	1	5	2	2	3	4	3	4	3	4	3	4	1	4	3	4	4	4	4	2	3	2	1	2	2	4	4	2	3	4	4	4	5	4	3	4	3	1	2
1205	333008	23	2	4	1	5	4	3	4	4	2	4	4	2	3	4	2	1	2	2	4	2	4	2	4	5	5	5	1	1	5	1	1	1	1	5	1	5	1	5	1	5	1	5	1	1	1	1	1
1206	333043	23	1	4	5	4	4	4	5	3	3	3	4	2	3	5	2	3	3	4	4	3	4	4	4	4	2	4	4	2	2	3	3	4	2	4	3	3	3	4	2	3	3	4	4	3	3	2	2
1207	333046	23	1	4	5	5	5	4	5	2	2	4	4	5	3	4	3	3	4	1	2	4	5	4	4	4	5	2	2	1	1	4	2	2	2	4	5	1	4	4	2	4	2	5	2	4	4	2	2
1208	353005	23	1	4	2	2	3	3	4	3	3	3	3	5	3	4	3	2	5	3	3	4	4	5	5	5	3	5	4	1	2	3	2	3	3	4	4	3	3	4	3	2	3	5	3	4	3	2	2
1209	220030	23	1	3	5	4	3	3	4	3	3	3	3	3	2	4	3	2	3	2	3	4	3	4	3	3	3	3	3	3	3	3	4	4	3	2	3	3	3	4	4	4	4	3	3	3	3	3	3
1210	220081	23	2	3	3	5	3	2	5	3	3	3	4	3	2	4	2	2	2	3	2	4	4	4	4	4	4	2	3	2	2	1	1	4	3	4	4	2	1	3	3	2	2	1	4	2	2	2	4
1211	220100	23	1	3	4	4	4	4	5	2	2	4	4	4	3	4	2	3	4	2	2	5	2	4	4	4	3	4	3	2	3	3	2	2	2	4	3	4	3	4	4	3	2	4	2	3	3	2	3
1212	220131	23	1	3	5	5	3	4	5	2	3	4	3	3	3	4	4	3	4	2	3	5	2	4	4	2	4	4	3	3	3	2	2	4	1	4	4	3	2	4	2	1	5	4	3	5	4	1	3
1213	220169	23	2	3	5	4	4	4	5	2	3	3	2	2	1	3	2	2	2	2	2	5	4	4	4	4	4	4	2	2	2	1	4	4	4	4	3	2	2	4	3	2	2	4	4	4	4	2	2
1214	313031	23	1	5	5	5	5	4	5	3	4	4	2	3	3	4	1	2	3	1	1	3	2	3	5	5	4	5	3	1	2	4	1	2	3	5	5	3	5	5	3	4	3	5	2	1	4	3	4
1215	323003	23	1	4	4	4	3	3	4	3	3	4	3	3	3	3	3	3	3	3	4	3	4	3	4	4	3	4	4	3	3	4	4	4	3	4	4	4	2	4	3	3	3	3	4	3	4	2	3
1216	333006	23	2	4	2	5	4	2	4	3	3	4	4	3	2	3	2	4	3	4	4	5	4	4	4	4	3	4	4	4	2	2	2	4	3	4	3	3	2	3	2	2	2	4	2	4	3	2	3
1217	333037	23	1	4	4	4	3	5	1	2	5	1	4	4	1	4	5	5	4	3	2	1	3	1	1	4	1	4	3	5	2	1	1	1	2	1	2	1	1	1	1	1	5	1	1	1	1	1	1
1218	333038	23	1	4	4	4	3	4	3	3	3	4	3	2	3	4	3	3	3	2	3	4	4	3	4	4	3	4	3	2	3	3	4	4	3	4	4	3	2	4	2	2	3	4	4	3	3	2	2
1219	333040	23	1	4	5	4	4	4	4	4	4	2	4	4	2	4	2	2	2	2	2	4	4	4	2	4	4	4	4	2	2	2	2	3	2	2	4	2	2	2	2	2	4	3	2	4	2	2	2
1220	333041	23	1	4	4	4	4	4	4	3	2	3	4	4	3	4	3	3	4	4	2	4	2	2	4	2	3	4	3	2	3	4	2	2	2	4	4	2	4	3	2	4	2	4	2	4	4	2	2
1221	333047	23	1	4	4	4	4	3	4	3	3	2	3	3	2	4	3	3	4	2	3	3	3	4	3	3	4	4	3	3	2	3	2	2	2	3	3	3	2	2	2	2	3	4	3	4	3	2	2
1222	333050	23	1	4	2	5	5	2	4	2	2	2	4	4	1	4	1	3	3	1	2	4	4	3	4	5	5	5	3	2	2	2	1	2	3	3	4	2	2	3	2	2	2	4	4	4	2	2	2
1223	383019	23	1	4	5	4	4	4	4	2	2	4	2	4	4	3	4	4	3	2	3	4	3	2	4	4	4	4	3	2	4	3	2	2	3	3	4	3	2	4	3	2	2	4	2	4	4	2	3
1224	383058	23	1	4	3	4	4	3	5	3	4	3	4	2	2	3	4	3	3	3	4	5	4	2	4	4	4	3	3	4	4	2	2	5	3	4	4	2	2	4	2	2	2	4	3	4	3	3	2
1225	383059	23	1	4	5	4	2	4	4	2	4	4	4	3	2	2	4	2	3	2	3	3	4	3	4	5	3	4	2	2	4	3	2	3	4	4	5	2	3	4	3	3	3	4	3	4	3	3	4
1226	383062	23	1	4	2	3	2	4	3	5	3	4	4	3	3	3	2	4	4	3	3	3	2	2	3	3	2	3	3	3	3	3	2	2	2	2	2	2	2	3	3	3	3	3	3	3	3	2	3
1227	333029	23	1	4	3	2	3	3	3	2	3	4	2	3	3	2	3	2	3	3	2	3	3	2	3	3	3	2	3	2	3	2	3	3	2	3	2	2	3	3	2	3	2	3	2	3	2	3	2
1228	333044	23	1	4	2	3	3	4	4	2	4	4	4	4	3	4	4	4	3	2	3	3	3	2	4	4	4	4	3	4	2	2	2	4	2	3	4	2	2	4	3	3	4	3	2	3	3	2	2
1229	333045	23	1	4	3	3	3	4	3	3	3	3	4	4	4	3	2	3	2	2	3	4	4	3	3	3	3	3	2	2	2	2	2	3	3	3	4	4	4	4	3	3	3	2	3	4	3	4	3
1230	353068	23	1	5	3	4	4	5	4	3	4	3	2	4	3	3	2	3	4	2	3	3	4	2	4	4	4	4	3	2	1	3	2	2	3	4	4	3	4	4	3	3	4	4	4	4	3	2	2
1231	353069	23	1	5	3	4	4	4	5	3	3	3	4	4	2	4	3	3	3	4	3	2	4	3	4	4	3	4	4	3	3	3	2	2	3	3	4	3	2	3	3	2	4	3	4	4	3	2	3
1232	353078	23	1	5	5	5	3	4	5	3	4	3	3	2	2	4	3	3	2	2	2	5	4	5	4	4	2	3	3	3	4	3	2	3	3	3	3	3	2	3	2	3	2	5	4	2	3	2	2
1233	383049	23	1	4	2	5	3	4	4	3	2	2	4	2	4	3	2	3	2	2	2	4	4	2	4	5	4	3	4	3	2	3	2	3	2	3	4	2	4	3	2	4	3	3	4	2	4	2	2
1234	383072	23	1	4	2	2	2	4	4	3	5	2	4	3	4	4	3	4	3	4	2	3	2	3	4	3	2	2	3	4	3	2	2	2	2	3	2	3	4	3	2	4	4	3	4	2	2	2	2
1235	220132	23	1	3	3	5	4	4	5	4	3	4	4	4	4	5	2	4	4	1	1	5	5	5	5	5	5	4	2	3	2	1	1	3	4	4	2	2	2	3	2	4	4	5	3	5	5	1	4
1236	333036	23	1	4	5	4	4	4	5	3	3	4	4	2	2	4	2	4	4	3	2	4	4	4	3	4	3	4	3	4	4	3	2	3	3	4	4	2	2	4	2	3	4	4	3	4	3	2	2
1237	383061	23	1	4	3	4	4	3	4	3	3	2	3	2	2	4	2	4	2	2	3	4	4	4	4	2	4	4	4	2	2	2	2	2	2	4	4	2	3	4	2	3	3	4	4	2	2	2	2
1238	383007	24	1	5	5	5	3	5	3	3	2	3	4	3	3	4	3	2	3	4	4	2	2	5	4	5	4	3	3	3	2	4	2	2	4	4	4	4	3	4	3	3	4	3	2	4	4	2	2
1239	353074	24	2	5	4	5	3	4	5	2	5	2	4	2	2	4	2	2	3	4		3	3	3	3	3	4	3	3		2	2	3	4	4		5	5	5	5	3	3	3	3	3	3	3	4	4
1240	383024	24	1	5	4	4	4	3	3	3	5	3	4	3	3	5	3	4	3	3	2	4	4	3	4	4	3	3		1	4		3	4	3	4	3	4	3	4	2	3	3	3	4	4	2	2	3
1241	333028	24	1	4	4	4		3	4	4	4	4	3	2	3	3	4	3		3	4	4	4	4	4	4	4	4	2	3	2	3	2	2	3	4	4	2	3	4	4	2	4	4	2	4	4	2	2
1242	313021	24	2	5	5	4	4	4	4	3	3	3	3	3	3	4	3	3	4	3	2	2	2	4	4	4	3	4	2	3	2	3	2	3	3	3	4	3	3	4	4	3	4	2	2	4	4	2	2
1243	323002	24	1	4	5	5	2	3	5	2	3	2	4	2	3	4	4	3	4	2	4	5	5	1	2	2	4	4	3	4	4	1	4	4	5	4	2	2	3	4	3	5	4	5	2	4	4	3	4
1244	313009	24	2	5	4	4	5	3	5	3	2	3	4	2	2	3	3	3	2	4	5	4	5	2	3	4	3	3	2	4	4	2	2	4	1	5	4	3	3	3	2	4	4	3	1	3	3	2	3
1245	313018	24	2	5	5	4	1	2	4	3	3	4	4	3	1	3	3	3	4	5	5	4	4	4	4	4	3	4	2	1	4		3	3	4	4	4	3	3	3	4	5	3	5	1	4	4	3	4
1246	313032	24	1	5	5	5	3	4	5	2	3	3	4	3	1	4	1	2	4	1	3	4	4	5	3	5	2	5	3	1	2	3		2	3	2	3	3	2	4	3	2	4	4	2	5	2	1	4
1247	333048	24	1	4	2	4	3	4	4	2	3	3	3	4	2	3	2	3	4	3	2	4	4	4	4	4	3	4	3	3	3	4	2	2	3	3	3	3	3	3	2	4	4	4	2	4	3	2	2
1248	383048	24	1	4	1	5	3	3	3	3	3	3	4		3	3	2	3	3	3	3	3	3	3	3	4	4	4	4	4	2	3	3	4	4	3	4	4	3	4	4	3	3	3	3	3	3	3	3
1249	220053	24	1	3	5	5	4	4	4	3	2	3	2	2	2	3	5	2	2	3	3	4	4	4	4	4	4	3	3	4	4	4	3	4	3	4	4	3	3	3	3	3	4	4	3	4	3	2	1
1250	333025	24	1	4	4	4	5	4	5	2	1	3	4	5	1	3	3	3	2	2	1	5	3	2	4	5	2	3	3	3	2	3	1	3	3	3	4	3	3	4	2	3	5	4	1	4	4	2	1
1251	353102	24	2	5	5	5	4	2	5	4	3	4	4	3	1	4	1	4	3	1	3	5	5	5	3	4	4	5	3	1	3	3	3	3	3	4	3	2	1	3	1	1	5	3	1	2	2	1	1
1252	313007	24	2	5	4	5	2	2	5	2	3	2	4	2	1	4	2	2	2	2	2	5	2	5	2	4	4	3	3	2	2	1	1	4	2	5	2	2	1	2	2	1	4	5	2	1	2	1	2
1253	313010	24	2	5	5	5	4	5	5	4	3	3	3	4	5	3	2	3	4	2	5	5	4	4	5	5	4	4	3	3	2	3	4	2	2	5	4	4	2	4	3	5	5	4	2	4	4	1	2
1254	313020	24	2	5	5	4	4	2	4	3	2	4	2	3	2	3	3	5	2	4	4	4	4	4	4	4	2	4	2	1	1	4	2	3	4	4	4	2	2	4	2	3	2	3	2	2	4	2	1
1255	353073	24	2	5	3	5	5	4	4	3	2	2	4	3	2	4	3	1	3	2	3	4	2	4	4	4	3	5	2	1	2	2	2	2	3	3	4	2	2	4	2	3	4	4	2	4	4	2	3
1256	353090	24	2	5	4	5	4	4	3	3	3	3	2	3	2	4	3	2	3	2	3	3	4	4	4	4	4	3	2	3	2	3	3	3	3	3	4	2	2	4	3	2	3	4	2	4	4	3	3
1257	383005	24	1	5	2	4	5	3	4	3	2	2	4	4	4	4	3	4	2	4	3	4	4	2	4	4	2	4	3	4	2	3	2	3	4	4	5	3	2	4	3	4	3	4	3	2	4	4	2
1258	323010	24	1	3	4	4	3	4	4	3	3	3	2	3	2	5	4	2	4	3	2	5	2	5	4	2	2	5	3	2	3	4	2	4	2	5	4	1	3	4	2	2	3	5	2	5	4	2	2
1259	333031	24	1	4	5	5	4	2	5	2	3	3	4	4	2	4	3	3	3	4	3	5	2	3	2	5	2	5	3	3	4	2	2	2	4	4	4	3	4	4	3	2	4	5	2	4	4	2	2
1260	333039	24	1	4	5	4	4	4	4	3	3	3	3	2	2	3	4	2	1	1	1	4	1	4	3	4	4	4	4	1	1	3	1	3	2	3	4	2	5	4	3	3	3	4	2	2	4	2	2
1261	353088	24	2	5	4	5	3	3	4	3	2	3	4	4	1	4	3	1	3	4	4	4	4	4	3	4	3	4	4	1	3	2	2	3	2	4	3	2	2	4	3	1	4	4	3	4	4	2	3
1262	353100	24	2	5	5	5	5	4	4	2	2	4	4	5	2	3	2	2	4	2	3	4	4	4	5	5	5	4	2	2	2	2	2	2	4	4	4	3	2	4	3	2	2	4	2	5	5	2	4
1263	383022	24	1	5	1	4	3	3	4	4	4	3	3	3	3	4	4	4	4	4	4	3	4	4	3	4	4	4	3	2	3	3	3	4	3	3	4	4	4	4	4	4	3	4	4	4	3	4	4
1264	383044	24	2	5	5	5	4	2	4	3	3	4	2	5	1	4	2	4	4	4	3	4	4	2	4	4	5	4	4	3	3	2	2	3	4	4	4	3	2	4	4	2	4	4	3	4	4	3	3
1265	353065	24	1	5	2	5	4	3	5	2	4	3	2	4	1	4	4	4	4	3	2	4	4	2	4	4	4	4	3	2	2	3	2	2	2	4	3	2	3	4	3	2	3	4	2	4	4	2	4
1266	353076	24	1	5	4	4	3	4	5	2	4	4	4	3	4	4	4	3	3	4	2	5	4	3	4	4	4	4	4	3	3	3	2	2	2	2	2	3	4	4	3	5	4	5	2	4	3	2	4
1267	353103	24	1	5	5	5	4	4	4	3	3	4	4	2	2	4	4	2	3	4	4	3	4	2	4	4	3	4	3	4	3	2	2	3	3	3	4	2	2	4	3	3	5	5	4	4	3	2	2
1268	313008	24	2	5	3	5	5	4	5	2	2	4	4	4	3	4	1	4	4	2	2	3	3	4	4	4	4	4	2	2	2	2	2	2	4	4	4	2	4	4	2	2	4	4	2	4	4	2	3
1269	313042	24	1	5	3	4	4	2	4	2	4	2	4	4	4	4	2	4	4	4	4	4	4	4	4	4	3	4	3	2	4	3	2	4	4	4	4	4	2	4	3	2	4	4	3	4	3	2	3
1270	353061	24	1	5	3	4	4	5	5	5	3	3	3	3	3	4	2	4	3	2	4	5	4	4	4	4	4	4	4	2	3	3	3	4	4	4	3	3	4	3	3	4	2	3	3	4	3	2	3
1271	353077	24	1	5	4	4	3	3	3	3	3	4	3	4	4	4	3	4	3	3	3	4	4	4	3	3	3	4	4	3	3	3	3	3	4	4	4	4	3	3	3	3	3	4	4	3	4	4	3
1272	353079	24	1	5	5	4	4	4	4	3	3	4	3	4	3	4	3	2	3	3	3	4	4	4	4	4	2	4	3	2	3	3	2	2	3	4	4	2	2	4	2	3	3	4	2	4	4	3	4
1273	220036	24	1	3	3	5	3	5	3	4	4	2	4	3	3	5	4	5	4	3	2	5	3	2	4	3	1	5	4	2	2	2	2	1	2	4	4	3	4	4	2	4	4	3	4	4	3	2	2
1274	353108	25	2	5	1	3	4	4	5	2	4	2	3		2	4	4	4	2	4	2	5	4	2	4	5	5	5	2	5	2	2	1	4	3	3	3	3	1	4	2	4	4	3	4	4	4	2	2
1275	353109	25	2	5	5	5	2		5		4	4	4	4	3	4	3	4	3	2	1	5	3	2	5	5	2	4	2	5	5	2	2	2	4	4	4	2	2	3	2	2	2	3	2	4	4	2	4
1276	383010	25	1	5	5	5	5	5	5	1	1	4	1	5	3	3	2	3	3	2	3	5	5	5	5	5	4	4	1	2	2	2	1	1	3	5	3	4	4	4	3	3	3	4	3	4	3	3	3
1277	383008	25	1	5	4	5	4	2	5	5	4	3	3	4	4	3	4	3	3		4	4	5	3	2	2	3	1	3	3	3	4	5	5	5	4	4	3	4	4	4	3	2	3	4	4	4	3	4
1278	353081	25	2	5	5	5	5	3	5	2	3	3	4	3	5	3	4	3	4	2	3		4	5	4	3	2	3	4	5	4	3	3	3	4	2	2	3	1	2	3	2	3	4	5	5	3	3	2
1279	383012	25	1	5	3	2	2	5	5	5	4	5	4	5	4	5	1	4	5	5	5	4		1	5	5	5	5	3	3	4	3	4	2	4	2	3	4	3	5	4	3	4	3	4	4	4	2	3
1280	383043	25	2	5	3	5	5	5	5	3	4	4	4	5	2	4	1	1	5	3	4	5	5	5	5	5	5	5	2	5	1	1	1		4	3	5	3	1	5	4	1	1	4	1	5	4	1	1
1281	383002	25	1	5	5	5	2	5	2	5	3	2	2	3	2	4	4	2	2	1	1	5	5	5	1	1	1	4	4	4	2	5	1	1	2	2	1	2	2	3	2	4	5	5	2	4	3	1	1
1282	313034	25	1	5	5	4	4	2	4	2	2	4	2	4	1	4	1	2	4	2	3	4	2	2	4	4	4	3	3	1	1	1	2	2	3	3	4	3	1	3	2	2	2	3	2	4	4	2	3
1283	383030	25	2	5	5	5	4	3	4	3	2	4	4	3	2	4	3	2	3	2	2	4	3	2	4	4	3	3	3	3	2	3	2	4	3	3	3	3	2	4	3	2	4	3	3	4	3	3	3
1284	313015	25	2	5	4	4	4	2	3	2	1	2	4	4	1	3	1	2	2	1	2	3	2	2	4	4	4	4	2	4	4	2	2	2	4	4	4	2	2	2	2	2	2	3	2	2	2	2	2
1285	383016	25	1	5	4	5	4	4	5	2	2	4	3	4	3	4	2	2	4	3	2	2	2	4	4	3	4	4	3	2	2	3	2	2	2	4	4	3	3	4	3	3	4	4	2	4	4	2	4
1286	383021	25	1	5	5	4	4	4	4	2	2	2	3	3	3	3	3	2	2	3	2	4	4	4	4	4	4	4	4	4	4	4	2	2	4	4	4	3	3	4	2	3	4	5	4	4	4	3	4
1287	383040	25	2	5	5	5	2	4	2	2	4	4	4	2	3	4	3	1	3	4	4	4	4	5	4	3	3	4	3	2	2	2	2	2	2	4	4	3	2	3	2	2	4	4	3	4	4	3	4
1288	313030	25	1	5	4	5	4	4	3	4	2	4	3	4	3	4	2	2	3	2	3	2	4	4	3	4	4	4	3	2	3	4	2	3	4	2	4	3	3	4	3	3	5	3	2	4	4	2	3
1289	353085	25	2	5	4	4	2	4	3	4	3	3	4	2	2	4	4	3	3	4	2	3	4	2	3	4	4	4	3	2	2	2	2	2	2	3	4	4	2	4	3	3	4	3	2	4	3	3	2
1290	383009	25	1	5		4	4	4	4	2	4	4	4	4	2	3	4	3	4	2	2	5	4	4	4	4	4	4	3	2	3	2	2	2	4	4	4	4	4	4	3	4	3	4	4	4	4	4	4
1291	383014	26	1	5	5	4	3	3	4	4	3	2	3	3	2	4	4	3	2	2	3	2	4	4	3	4	2	4	4	2	4	2	2	2	2	2	3	2	2	4	2	2	4	3	3	2	2	3	2
1292	383015	26	1	5	3	4	4	1	4	4	4	4	4	2	1	4	5	3	2	3	2	4	4	4	4	4	4	4	4	4	2	2	2	2	2	4	4	3	1	4	2	2	3	4	3	4	2	2	2
1293	383018	26	1	5	5	5	4	1	2	2	3	3	5	2	2	5	1	1	3	1	1	5	5	4	3	4	4	4	2	1	2	2	1	2	3	3	4	4	3	4	2	2	4	3	1	5	2	1	2
1294	383045	26	2	5	5	5	3	2	5	1	4	2	4	3	1	3	4	1	3	2	3	3	2	2	4	4	4	4	3	4	3	2	2	3	3	4	4	2	1	4	3	2	4	4	2	3	3	3	3
1295	383004	26	1	5	4	5	4	5	5	3	5	4	4	3	3	5	3	4	4	2	3	4	4	5	5	5	5	5	4	2	3	5	2	3	2	4	3	4	3	5	3	4	5	4	3	4	3	2	3
1296	383011	26	1	5	5	4	4	2	4	2	3	2	4	3	2	4	2	2	3	2	2	4	4	4	4	4	4	4	3	3	2	2	2	4	2	3	3	3	2	4	3	2	3	4	2	4	2	2	4
1297	383042	26	2	5	3	4	3	4	5	3	2	2	3	3	2	2	3	1	3	2	2	4	3	4	5	5	4	4	3	1	1	1	2	3	3	3	3	3	2	3	3	2	2	4	3	4	3	2	3
1298	383029	26	2	5	3	5	4	3	5	2	3	2	4	3	1	4	3	2	2	2	2	4	3	4	4	4	4	4	2	3	2	2	2	4	3	4	3	3	1	3	2	1	3	5	3	3	4	1	3
1299	383020	27	1	5	5	5	4	2	4		3	2	4	3	2	4	3	3	3	2	2	4	2	4	4	4	4	4	3	3	4	2	2	3	2	2	2	3	2	3	2	2	3	4	2	4	2	2	2
1300	383006	27	1	5	5	4	3	4	2	3	3	4	3	3	2	4	3	2	4	3	2	3	4	4	4	4	4	4	4	2	3	2	2	4	2	4	3	2	4	3	3	4	4	3	2	4	3	2	2
1301	383017	27	1	5	4	5	3	4	4	3	3	3	3	4	2	3	3	3	3	3	2	4	4	4	4	4	4	3	3	3	4	3	3	2	3	4	4	4	3	4	3	3	3	4	4	3	4	2	3
1302	383031	28	2	5	5	5	4	3	4	5	1	2	4	2	1	3	4	1	3	2	2	4	4	3	4	5	3	5	2	1	3	1	2	2	1	4	5	2	4	4	2	1	2	5	5	4	2	2	4
1303	383013	28	1	5	5	5	4	3	5	2	1	2	4	2	2	4	5	4	2	2	2	5	4	4	5	5	4	5	3	2	4	4	1	2	4	5	4	3	5	4	3	4	2	5	2	4	5	1	3
1304	210020	29	2	1	5	5	3	4	2	3	3	2	4	4	3	4	2	3	4	2	3	4	3	4	4	4	3	4	3	4	2	4	3	2	4	3	2	2	3	3	2	4	4	3	3	4	2	2	2
1305	313033	30	1	5	4	3	2	1	3	3	2	3	3	3	3	2	2	2	3	2	2	4	2	3	4	4	3	4	2	3	3	3	3	3	4	4	2		3	4	3	3	4	4	2	4	3	3	2
[truncated: 85 more columns]

## Sheet: codebook
CO1-CO116	Cultural orientation items
DrinkingQ	Drinking question
F_Chi	factor score of Chinese pride
F_App	factor score of apperance preference
F_Wes	factor score of western interest
F_Fil	factor score of filial piety
F_har	factor score of harmony
F_Con	factor score of Consumerism
F_Resp	factor score of respect for elders
F_Collect	factor score of Collectivism
F_Att	factor score of dating attitude
SF_Chinese	factor score of Chinese cultural orientation
SF_Western	factor score of Western cultural orientation
DrinkingCateg	drinking category
